# Supplementary material for: Salinity tolerance of Round Goby: Informing invasion potential in North American coastal watersheds
Source: PLoS One. 2025 Apr 25;20(4):e0316327. doi: 10.1371/journal.pone.0316327 (PMC12026935; doi:10.1371/journal.pone.0316327)
Supplement: S3 File — Data underlying Fig 3. Daily survival curves of experimental round gobies at three temperature treatments. (XLSX) [file pone.0316327.s003.xlsx]

## Sheet: metadata
Survival data collected during round goby salinity tolerance trials at Cornell Biological Field Station at Shackelton Point, Bridgeport, NY
Survival data was collected for two iterations of salinity tolerance trials: one with a water temperature of 20C(ideal) and one with two sets of tanks at 5C(cold) and 26C(warm).
Iteration one ran from October 2022-January 2023 and iteration two ran from June 2023-September 2023.
Temperature and Tank are relational features to vitality score data (alltemp_vitalityscore.xlsx)
Data table attributes:
date	date of mortality event
salinity	salinity level in parts per thousand (ppt)
group	experimental (exp) or control fish
time	number of days into the trial
tank	fish tank number
temp	water temperature: C = cold (5C), CC = cold control (5C), W = warm (26C), WC = warm control (26C), I = ideal (20C), IC = ideal control (20C)
id	individual fish ID: tank number_side of tank OR mohawk/oneida_number fish dead in tank (ex: 4a3 = tank 4_side a_3rd fish to die OR 6M8 = tank 6_Mohawkfish_8th fish to die)
	*Mohawk or Oneida is the waterbody where fish were sourced from in first iteration, side is a or b for the second iteration since all fish were sourced from Oneida Lake)
	** id starting with e or c are fish from cold experimental (e) or control (c) tanks that were alive at the end of the trial and remained in tanks for an additional two weeks
status	1 = dead, 0 = alive (used to generate Kaplan-Meier survival curves)

## Sheet: allfish_survivalcurve_data
date	salinity	group	time	tank	temp	id	status
2023-07-03	9	exp	28	2	C	2b1	1
2023-07-03	9	exp	28	5	C	5a1	1
2023-07-04	12	exp	29	2	C	2a1	1
2023-07-04	12	exp	29	6	C	6a1	1
2023-07-15	15	exp	40	2	C	2a2	1
2023-07-16	15	exp	41	2	C	2b2	1
2023-07-16	15	exp	41	5	C	5b1	1
2023-07-16	15	exp	41	7	C	7b1	1
2023-07-17	15	exp	42	5	C	5a2	1
2023-07-19	18	exp	44	6	C	6b1	1
2023-07-24	18	exp	49	2	C	2a3	1
2023-07-28	21	exp	53	6	C	6a2	1
2023-08-13	27	exp	69	7	C	7a1	1
2023-08-23	33	exp	79	5	C	5b2	1
2023-08-27	33	exp	83	3	C	3a1	0
2023-08-27	33	exp	83	3	C	3a2	0
2023-08-27	33	exp	83	3	C	3a3	0
2023-08-27	33	exp	83	3	C	3a4	0
2023-08-27	33	exp	83	3	C	3a5	0
2023-08-27	33	exp	83	3	C	3a6	0
2023-08-27	33	exp	83	3	C	3a7	0
2023-08-27	33	exp	83	3	C	3a8	0
2023-08-27	33	exp	83	3	C	3b1	0
2023-08-27	33	exp	83	3	C	3b2	0
2023-08-27	33	exp	83	3	C	3b3	0
2023-08-27	33	exp	83	3	C	3b4	0
2023-08-27	33	exp	83	3	C	3b5	0
2023-08-27	33	exp	83	3	C	3b6	0
2023-08-27	33	exp	83	3	C	3b7	0
2023-08-27	33	exp	83	2	C	2a4	0
2023-08-27	33	exp	83	2	C	2a5	0
2023-08-27	33	exp	83	2	C	2a6	0
2023-08-27	33	exp	83	2	C	2a7	0
2023-08-27	33	exp	83	2	C	2a8	0
2023-08-27	33	exp	83	2	C	2b3	0
2023-08-27	33	exp	83	2	C	2b4	0
2023-08-27	33	exp	83	2	C	2b5	0
2023-08-27	33	exp	83	2	C	2b6	0
2023-08-27	33	exp	83	2	C	2b7	0
2023-08-27	33	exp	83	5	C	5a3	0
2023-08-27	33	exp	83	5	C	5a4	0
2023-08-27	33	exp	83	5	C	5a5	0
2023-08-27	33	exp	83	5	C	5a6	0
2023-08-27	33	exp	83	5	C	5a7	0
2023-08-27	33	exp	83	5	C	5b3	0
2023-08-27	33	exp	83	5	C	5b4	0
2023-08-27	33	exp	83	5	C	5b5	0
2023-08-27	33	exp	83	5	C	5b6	0
2023-08-27	33	exp	83	5	C	5b7	0
2023-08-27	33	exp	83	5	C	5b8	0
2023-08-27	33	exp	83	6	C	6a3	0
2023-08-27	33	exp	83	6	C	6a4	0
2023-08-27	33	exp	83	6	C	6a5	0
2023-08-27	33	exp	83	6	C	6a6	0
2023-08-27	33	exp	83	6	C	6a7	0
2023-08-27	33	exp	83	6	C	6b2	0
2023-08-27	33	exp	83	6	C	6b3	0
2023-08-27	33	exp	83	6	C	6b4	0
2023-08-27	33	exp	83	6	C	6b5	0
2023-08-27	33	exp	83	6	C	6b6	0
2023-08-27	33	exp	83	6	C	6b7	0
2023-08-27	33	exp	83	6	C	6b8	0
2023-08-27	33	exp	83	7	C	7a2	0
2023-08-27	33	exp	83	7	C	7a3	0
2023-08-27	33	exp	83	7	C	7a4	0
2023-08-27	33	exp	83	7	C	7a5	0
2023-08-27	33	exp	83	7	C	7a6	0
2023-08-27	33	exp	83	7	C	7a7	0
2023-08-27	33	exp	83	7	C	7a8	0
2023-08-27	33	exp	83	7	C	7b2	0
2023-08-27	33	exp	83	7	C	7b3	0
2023-08-27	33	exp	83	7	C	7b4	0
2023-08-27	33	exp	83	7	C	7b5	0
2023-08-27	33	exp	83	7	C	7b6	0
2023-08-27	33	exp	83	7	C	7b7	0
2023-08-28	33	exp	83	2	C	2b8	0
2023-08-29	33	exp	83	3	C	3b8	0
2023-08-30	33	exp	83	5	C	5a8	0
2023-08-31	33	exp	83	6	C	6a8	0
2023-09-01	33	exp	83	7	C	7b8	0
2023-09-08	33	exp	83	10	C	ea1	0
2023-09-08	33	exp	83	10	C	ea2	0
2023-09-08	33	exp	83	10	C	ea3	0
2023-09-08	33	exp	83	10	C	ea4	0
2023-09-08	33	exp	83	10	C	ea5	0
2023-09-08	33	exp	83	10	C	ea6	0
2023-09-08	33	exp	83	10	C	ea7	0
2023-09-08	33	exp	83	10	C	ea8	0
2023-09-08	33	exp	83	10	C	ea9	0
2023-09-08	33	exp	83	10	C	ea10	0
2023-09-08	33	exp	83	10	C	eb1	0
2023-09-08	33	exp	83	10	C	eb2	0
2023-09-08	33	exp	83	10	C	eb3	0
2023-09-08	33	exp	83	10	C	eb4	0
2023-09-08	33	exp	83	10	C	eb5	0
2023-09-08	33	exp	83	10	C	eb6	0
2023-09-08	33	exp	83	10	C	eb7	0
2023-09-08	33	exp	83	10	C	eb8	0
2023-09-08	33	exp	83	10	C	eb9	0
2023-09-08	33	exp	83	10	C	eb10	0
2023-07-11	1	control	36	8	CC	8b1	1
2023-07-30	1	control	55	1	CC	1a1	1
2023-08-04	1	control	60	1	CC	1a2	1
2023-08-15	1	control	71	4	CC	4a1	1
2023-08-17	1	control	73	1	CC	1a3	1
2023-08-27	1	control	83	1	CC	1a4	0
2023-08-27	1	control	83	1	CC	1a5	0
2023-08-27	1	control	83	1	CC	1a6	0
2023-08-27	1	control	83	1	CC	1a7	0
2023-08-27	1	control	83	1	CC	1a8	0
2023-08-27	1	control	83	1	CC	1b1	0
2023-08-27	1	control	83	1	CC	1b2	0
2023-08-27	1	control	83	1	CC	1b3	0
2023-08-27	1	control	83	1	CC	1b4	0
2023-08-27	1	control	83	1	CC	1b5	0
2023-08-27	1	control	83	1	CC	1b6	0
2023-08-27	1	control	83	1	CC	1b7	0
2023-08-27	1	control	83	4	CC	4a2	0
2023-08-27	1	control	83	4	CC	4a3	0
2023-08-27	1	control	83	4	CC	4a4	0
2023-08-27	1	control	83	4	CC	4a5	0
2023-08-27	1	control	83	4	CC	4b1	0
2023-08-27	1	control	83	4	CC	4b2	0
2023-08-27	1	control	83	4	CC	4b3	0
2023-08-27	1	control	83	4	CC	4b4	0
2023-08-27	1	control	83	4	CC	4b5	0
2023-08-27	1	control	83	4	CC	4b6	0
2023-08-27	1	control	83	4	CC	4b7	0
2023-08-27	1	control	83	8	CC	8a1	0
2023-08-27	1	control	83	8	CC	8a2	0
2023-08-27	1	control	83	8	CC	8a3	0
2023-08-27	1	control	83	8	CC	8a4	0
2023-08-27	1	control	83	8	CC	8a5	0
2023-08-27	1	control	83	8	CC	8a6	0
2023-08-27	1	control	83	8	CC	8b2	0
2023-08-27	1	control	83	8	CC	8b3	0
2023-08-27	1	control	83	8	CC	8b4	0
2023-08-27	1	control	83	8	CC	8b5	0
2023-08-27	1	control	83	8	CC	8b6	0
2023-09-08	1	control	83	10	CC	ca1	0
2023-09-08	1	control	83	10	CC	ca2	0
2023-09-08	1	control	83	10	CC	ca3	0
2023-09-08	1	control	83	10	CC	ca4	0
2023-09-08	1	control	83	10	CC	ca5	0
2023-09-08	1	control	83	10	CC	ca6	0
2023-09-08	1	control	83	10	CC	ca7	0
2023-09-08	1	control	83	10	CC	ca8	0
2023-09-08	1	control	83	10	CC	ca9	0
2023-09-08	1	control	83	10	CC	ca10	0
2023-09-08	1	control	83	10	CC	cb1	0
2023-09-08	1	control	83	10	CC	cb2	0
2023-09-08	1	control	83	10	CC	cb3	0
2023-09-08	1	control	83	10	CC	cb4	0
2023-09-08	1	control	83	10	CC	cb5	0
2023-09-08	1	control	83	10	CC	cb6	0
2023-09-08	1	control	83	10	CC	cb7	0
2023-09-08	1	control	83	10	CC	cb8	0
2023-09-08	1	control	83	10	CC	cb9	0
2023-09-08	1	control	83	10	CC	cb10	0
2023-09-08	1	control	83	10	CC	cb11	0
2022-12-13	27	exp	64	8	I	8O1	1
2022-12-14	27	exp	65	6	I	6O1	1
2022-12-14	27	exp	65	7	I	7O1	1
2022-12-14	27	exp	65	11	I	11O1	1
2022-12-16	27	exp	67	3	I	3M1	1
2022-12-16	27	exp	67	6	I	6O2	1
2022-12-16	27	exp	67	7	I	7M1	1
2022-12-16	27	exp	67	13	I	13O1	1
2022-12-17	27	exp	68	6	I	6M1	1
2022-12-17	27	exp	68	6	I	6O3	1
2022-12-17	27	exp	68	6	I	6O4	1
2022-12-17	27	exp	68	8	I	8O2	1
2022-12-17	27	exp	68	8	I	8M1	1
2022-12-17	27	exp	68	10	I	10M1	1
2022-12-17	27	exp	68	12	I	12O1	1
2022-12-17	27	exp	68	13	I	13M1	1
2022-12-18	27	exp	69	4	I	4M1	1
2022-12-18	27	exp	69	6	I	6M2	1
2022-12-18	27	exp	69	6	I	6M3	1
2022-12-18	27	exp	69	8	I	8O3	1
2022-12-18	27	exp	69	8	I	8M2	1
2022-12-18	27	exp	69	10	I	10O1	1
2022-12-18	27	exp	69	10	I	10M2	1
2022-12-18	27	exp	69	10	I	10O2	1
2022-12-18	27	exp	69	11	I	11M1	1
2022-12-18	27	exp	69	12	I	12O2	1
2022-12-18	27	exp	69	13	I	13M2	1
2022-12-19	27	exp	70	6	I	6M4	1
2022-12-19	27	exp	70	6	I	6M5	1
2022-12-19	27	exp	70	7	I	7M2	1
2022-12-19	27	exp	70	7	I	7O2	1
2022-12-19	27	exp	70	8	I	8O4	1
2022-12-19	27	exp	70	8	I	8M3	1
2022-12-19	27	exp	70	10	I	10M3	1
2022-12-19	27	exp	70	13	I	13O2	1
2022-12-19	30	exp	70	2	I	2O1	1
2022-12-20	30	exp	71	2	I	2M1	1
2022-12-20	30	exp	71	6	I	6O5	1
2022-12-20	30	exp	71	6	I	6O6	1
2022-12-20	30	exp	71	6	I	6M6	1
2022-12-20	30	exp	71	8	I	8M4	1
2022-12-20	30	exp	71	8	I	8M5	1
2022-12-20	30	exp	71	10	I	10O3	1
2022-12-20	30	exp	71	11	I	11M2	1
2022-12-20	30	exp	71	12	I	12M1	1
2022-12-20	30	exp	71	12	I	12M2	1
2022-12-20	30	exp	71	13	I	13O3	1
2022-12-21	30	exp	72	2	I	2O2	1
2022-12-21	30	exp	72	3	I	3M2	1
2022-12-21	30	exp	72	3	I	3M3	1
2022-12-21	30	exp	72	3	I	3M4	1
2022-12-21	30	exp	72	4	I	4M2	1
2022-12-21	30	exp	72	6	I	6M8	1
2022-12-21	30	exp	72	6	I	6M7	1
2022-12-21	30	exp	72	7	I	7O3	1
2022-12-21	30	exp	72	7	I	7M3	1
2022-12-21	30	exp	72	7	I	7M4	1
2022-12-21	30	exp	72	10	I	10O4	1
2022-12-21	30	exp	72	10	I	10M4	1
2022-12-21	30	exp	72	10	I	10O5	1
2022-12-21	30	exp	72	11	I	11O2	1
2022-12-21	30	exp	72	11	I	11O3	1
2022-12-21	30	exp	72	11	I	11O4	1
2022-12-21	30	exp	72	11	I	11M3	1
2022-12-21	30	exp	72	12	I	12M3	1
2022-12-21	30	exp	72	13	I	13M3	1
2022-12-21	30	exp	72	13	I	13M4	1
2022-12-22	30	exp	73	2	I	2O3	1
2022-12-22	30	exp	73	2	I	2M2	1
2022-12-22	30	exp	73	2	I	2M3	1
2022-12-22	30	exp	73	3	I	3M5	1
2022-12-22	30	exp	73	3	I	3M6	1
2022-12-22	30	exp	73	4	I	4O1	1
2022-12-22	30	exp	73	4	I	4M3	1
2022-12-22	30	exp	73	4	I	4O2	1
2022-12-22	30	exp	73	6	I	6O7	1
2022-12-22	30	exp	73	6	I	6M9	1
2022-12-22	30	exp	73	6	I	6O8	1
2022-12-22	30	exp	73	7	I	7O4	1
2022-12-22	30	exp	73	8	I	8O5	1
2022-12-22	30	exp	73	8	I	8O6	1
2022-12-22	30	exp	73	8	I	8O7	1
2022-12-22	30	exp	73	8	I	8M6	1
2022-12-22	30	exp	73	8	I	8M7	1
2022-12-22	30	exp	73	8	I	8O8	1
2022-12-22	30	exp	73	10	I	10O6	1
2022-12-22	30	exp	73	10	I	10M5	1
2022-12-22	30	exp	73	11	I	11M4	1
2022-12-22	30	exp	73	12	I	12O3	1
2022-12-22	30	exp	73	12	I	12M4	1
2022-12-22	30	exp	73	13	I	13O4	1
2022-12-23	30	exp	74	2	I	2O4	1
2022-12-23	30	exp	74	2	I	2M4	1
2022-12-23	30	exp	74	3	I	3O1	1
2022-12-23	30	exp	74	3	I	3O2	1
2022-12-23	30	exp	74	3	I	3O3	1
2022-12-23	30	exp	74	3	I	3O4	1
2022-12-23	30	exp	74	4	I	4O3	1
2022-12-23	30	exp	74	6	I	6O9	1
2022-12-23	30	exp	74	6	I	6O10	1
2022-12-23	30	exp	74	7	I	7O5	1
2022-12-23	30	exp	74	7	I	7M5	1
2022-12-23	30	exp	74	7	I	7M6	1
2022-12-23	30	exp	74	10	I	10O7	1
2022-12-23	30	exp	74	10	I	10O8	1
2022-12-23	30	exp	74	10	I	10O9	1
2022-12-23	30	exp	74	10	I	10M6	1
2022-12-23	30	exp	74	11	I	11O5	1
2022-12-23	30	exp	74	11	I	11M5	1
2022-12-23	30	exp	74	12	I	12O4	1
2022-12-23	30	exp	74	12	I	12M5	1
2022-12-23	30	exp	74	12	I	12M6	1
2022-12-23	30	exp	74	12	I	12M7	1
2022-12-23	30	exp	74	13	I	13O5	1
2022-12-23	30	exp	74	13	I	13O6	1
2022-12-23	30	exp	74	13	I	13O7	1
2022-12-23	30	exp	74	13	I	13M5	1
2022-12-24	30	exp	75	2	I	2O5	1
2022-12-24	30	exp	75	2	I	2M5	1
2022-12-24	30	exp	75	3	I	3M7	1
2022-12-24	30	exp	75	3	I	3M8	1
2022-12-24	30	exp	75	3	I	3O5	1
2022-12-24	30	exp	75	4	I	4O4	1
2022-12-24	30	exp	75	4	I	4M4	1
2022-12-24	30	exp	75	6	I	6M10	1
2022-12-24	30	exp	75	7	I	7O6	1
2022-12-24	30	exp	75	7	I	7M7	1
2022-12-24	30	exp	75	8	I	8O9	1
2022-12-24	30	exp	75	8	I	8M8	1
2022-12-24	30	exp	75	8	I	8M9	1
2022-12-24	30	exp	75	10	I	10O10	1
2022-12-24	30	exp	75	10	I	10M7	1
2022-12-24	30	exp	75	11	I	11M6	1
2022-12-24	30	exp	75	12	I	12O5	1
2022-12-24	30	exp	75	12	I	12M8	1
2022-12-24	30	exp	75	13	I	13O8	1
2022-12-25	30	exp	76	4	I	4M5	1
2022-12-25	30	exp	76	7	I	7M8	1
2022-12-25	30	exp	76	7	I	7M9	1
2022-12-25	30	exp	76	12	I	12O6	1
2022-12-26	30	exp	77	2	I	2O6	1
2022-12-26	30	exp	77	2	I	2M6	1
2022-12-26	30	exp	77	3	I	3M9	1
2022-12-26	30	exp	77	4	I	4O5	1
2022-12-26	30	exp	77	4	I	4O6	1
2022-12-26	30	exp	77	4	I	4M6	1
2022-12-26	30	exp	77	8	I	8O10	1
2022-12-26	30	exp	77	10	I	10M8	1
2022-12-26	30	exp	77	11	I	11M7	1
2022-12-26	30	exp	77	11	I	11O7	1
2022-12-26	30	exp	77	11	I	11O6	1
2022-12-26	30	exp	77	11	I	11M8	1
2022-12-26	30	exp	77	12	I	12M9	1
2022-12-26	30	exp	77	12	I	12O7	1
2022-12-26	30	exp	77	12	I	12O8	1
2022-12-26	30	exp	77	13	I	13O9	1
2022-12-26	30	exp	77	13	I	13M6	1
2022-12-27	33	exp	78	2	I	2O7	1
2022-12-27	33	exp	78	2	I	2O8	1
2022-12-27	33	exp	78	2	I	2O9	1
2022-12-27	33	exp	78	3	I	3O6	1
2022-12-27	33	exp	78	3	I	3M10	1
2022-12-27	33	exp	78	4	I	4M7	1
2022-12-27	33	exp	78	7	I	7O7	1
2022-12-27	33	exp	78	7	I	7O8	1
2022-12-27	33	exp	78	11	I	11O8	1
2022-12-27	33	exp	78	11	I	11M9	1
2022-12-27	33	exp	78	12	I	12M10	1
2022-12-27	33	exp	78	13	I	13M7	1
2022-12-28	33	exp	79	2	I	2M7	1
2022-12-28	33	exp	79	3	I	3O7	1
2022-12-28	33	exp	79	4	I	4M8	1
2022-12-28	33	exp	79	7	I	7O9	1
2022-12-28	33	exp	79	8	I	8M10	1
2022-12-28	33	exp	79	11	I	11O9	1
2022-12-28	33	exp	79	13	I	13M8	1
2022-12-28	33	exp	79	13	I	13M9	1
2022-12-29	33	exp	80	2	I	2O10	1
2022-12-29	33	exp	80	3	I	3O8	1
2022-12-29	33	exp	80	3	I	3O9	1
2022-12-29	33	exp	80	4	I	4O7	1
2022-12-29	33	exp	80	4	I	4O8	1
2022-12-29	33	exp	80	10	I	10M9	1
2022-12-29	33	exp	80	11	I	11M10	1
2022-12-29	33	exp	80	12	I	12O9	1
2022-12-29	33	exp	80	12	I	12O10	1
2022-12-29	33	exp	80	13	I	13O10	1
2022-12-30	33	exp	81	2	I	2M8	1
2022-12-30	33	exp	81	4	I	4O9	1
2022-12-30	33	exp	81	4	I	4M9	1
2022-12-30	33	exp	81	4	I	4M10	1
2022-12-30	33	exp	81	7	I	7M10	1
2022-12-30	33	exp	81	2	I	2M9	1
2022-12-30	33	exp	81	13	I	13M10	1
2022-12-31	33	exp	82	4	I	4O10	1
2022-12-31	33	exp	82	7	I	7O10	1
2022-12-31	33	exp	82	10	I	10M10	1
2022-12-31	33	exp	82	11	I	11O10	1
2022-01-01	33	exp	83	2	I	2M10	1
2022-01-04	33	exp	86	3	I	3O10	1
2022-01-03	1	control	85	1	IC	1O1	0
2022-01-03	1	control	85	1	IC	1O2	0
2022-01-03	1	control	85	1	IC	1O3	0
2022-01-03	1	control	85	1	IC	1O4	0
2022-01-03	1	control	85	1	IC	1O5	0
2022-01-03	1	control	85	1	IC	1O6	0
2022-01-03	1	control	85	1	IC	1O7	0
2022-01-03	1	control	85	1	IC	1O8	0
2022-01-03	1	control	85	1	IC	1O9	0
2022-01-03	1	control	85	1	IC	1O10	0
2022-01-03	1	control	85	1	IC	1M1	0
2022-01-03	1	control	85	1	IC	1M2	0
2022-01-03	1	control	85	1	IC	1M3	0
2022-01-03	1	control	85	1	IC	1M4	0
2022-01-03	1	control	85	1	IC	1M5	0
2022-01-03	1	control	85	1	IC	1M6	0
2022-01-03	1	control	85	1	IC	1M7	0
2022-01-03	1	control	85	1	IC	1M8	0
2022-01-03	1	control	85	1	IC	1M9	0
2022-01-03	1	control	85	1	IC	1M10	0
2022-01-03	1	control	85	9	IC	9O1	0
2022-01-03	1	control	85	9	IC	9O2	0
2022-01-03	1	control	85	9	IC	9O3	0
2022-01-03	1	control	85	9	IC	9O4	0
2022-01-03	1	control	85	9	IC	9O5	0
2022-01-03	1	control	85	9	IC	9O6	0
2022-01-03	1	control	85	9	IC	9O7	0
2022-01-03	1	control	85	9	IC	9O8	0
2022-01-03	1	control	85	9	IC	9O9	0
2022-01-03	1	control	85	9	IC	9O10	0
2022-01-03	1	control	85	9	IC	9M1	0
2022-01-03	1	control	85	9	IC	9M2	0
2022-01-03	1	control	85	9	IC	9M3	0
2022-01-03	1	control	85	9	IC	9M4	0
2022-01-03	1	control	85	9	IC	9M5	0
2022-01-03	1	control	85	9	IC	9M6	0
2022-01-03	1	control	85	9	IC	9M7	0
2022-01-03	1	control	85	9	IC	9M8	0
2022-01-03	1	control	85	9	IC	9M9	0
2022-01-03	1	control	85	9	IC	9M10	0
2023-07-31	21	exp	56	14	W	14a1	1
2023-08-03	24	exp	59	10	W	10b1	1
2023-08-03	24	exp	59	10	W	10b2	1
2023-08-03	24	exp	59	11	W	11a1	1
2023-08-03	24	exp	59	14	W	14a2	1
2023-08-04	24	exp	60	10	W	10a1	1
2023-08-05	24	exp	61	14	W	14b1	1
2023-08-05	24	exp	61	16	W	16_1	1
2023-08-05	24	exp	61	16	W	16_2	1
2023-08-06	24	exp	62	10	W	10a2	1
2023-08-06	24	exp	62	10	W	10b3	1
2023-08-06	24	exp	62	15	W	15_1	1
2023-08-08	27	exp	64	11	W	11a2	1
2023-08-09	27	exp	65	10	W	10a3	1
2023-08-09	27	exp	65	11	W	11a3	1
2023-08-09	27	exp	65	14	W	14a3	1
2023-08-09	27	exp	65	14	W	14b2	1
2023-08-09	27	exp	65	14	W	14b3	1
2023-08-09	27	exp	65	15	W	15_2	1
2023-08-09	27	exp	65	15	W	15_3	1
2023-08-09	27	exp	65	15	W	15_4	1
2023-08-09	27	exp	65	16	W	16_3	1
2023-08-09	27	exp	65	16	W	16_4	1
2023-08-10	27	exp	66	10	W	10a4	1
2023-08-10	27	exp	66	10	W	10b4	1
2023-08-10	27	exp	66	11	W	11a4	1
2023-08-10	27	exp	66	11	W	11a5	1
2023-08-10	27	exp	66	11	W	11b1	1
2023-08-10	27	exp	66	11	W	11b2	1
2023-08-10	27	exp	66	14	W	14a4	1
2023-08-10	27	exp	66	14	W	14a5	1
2023-08-10	27	exp	66	15	W	15_5	1
2023-08-10	27	exp	66	15	W	15_6	1
2023-08-10	27	exp	66	15	W	15_7	1
2023-08-10	27	exp	66	15	W	15_8	1
2023-08-10	27	exp	66	16	W	16_5	1
2023-08-10	27	exp	66	16	W	16_6	1
2023-08-10	27	exp	66	16	W	16_7	1
2023-08-10	27	exp	66	16	W	16_8	1
2023-08-11	27	exp	67	10	W	10a5	1
2023-08-11	27	exp	67	10	W	10b5	1
2023-08-11	27	exp	67	11	W	11a6	1
2023-08-11	27	exp	67	11	W	11b3	1
2023-08-11	27	exp	67	11	W	11b4	1
2023-08-11	27	exp	67	14	W	14b4	1
2023-08-11	27	exp	67	14	W	14a6	1
2023-08-11	27	exp	67	15	W	15_9	1
2023-08-11	27	exp	67	15	W	15_10	1
2023-08-11	27	exp	67	16	W	16_9	1
2023-08-11	27	exp	67	16	W	16_10	1
2023-08-12	27	exp	68	10	W	10a6	1
2023-08-12	27	exp	68	11	W	11b5	1
2023-08-12	27	exp	68	16	W	16_11	1
2023-08-13	27	exp	69	11	W	11b6	1
2023-08-13	27	exp	69	15	W	15_11	1
2023-08-13	27	exp	69	16	W	16_12	1
2023-08-14	27	exp	70	10	W	10a7	1
2023-08-14	27	exp	70	11	W	11a7	1
2023-08-14	27	exp	70	14	W	14b5	1
2023-08-14	27	exp	70	14	W	14b6	1
2023-08-14	27	exp	70	14	W	14a7	1
2023-08-14	27	exp	70	16	W	16_13	1
2023-08-15	30	exp	71	10	W	10b6	1
2023-08-15	30	exp	71	11	W	11b7	1
2023-08-15	30	exp	71	11	W	11a8	1
2023-08-15	30	exp	71	14	W	14a8	1
2023-08-15	30	exp	71	15	W	15_12	1
2023-08-15	30	exp	71	16	W	16_14	1
2023-08-15	30	exp	71	16	W	16_15	1
2023-08-16	30	exp	72	10	W	10a8	1
2023-08-16	30	exp	72	10	W	10b7	1
2023-08-16	30	exp	72	14	W	14a9	1
2023-08-16	30	exp	72	14	W	14b7	1
2023-08-16	30	exp	72	15	W	15_13	1
2023-08-16	30	exp	72	16	W	16_16	1
2023-08-16	30	exp	72	10	W	10a9	1
2023-08-16	30	exp	72	14	W	14b8	1
2023-08-16	30	exp	72	16	W	16_17	1
2023-08-16	30	exp	72	16	W	16_18	1
2023-08-17	30	exp	73	10	W	10b8	1
2023-08-17	30	exp	73	11	W	11a9	1
2023-08-17	30	exp	73	15	W	15_14	1
2023-08-17	30	exp	73	16	W	16_19	1
2023-08-17	30	exp	73	16	W	16_20	1
2023-08-17	30	exp	73	10	W	10b9	1
2023-08-17	30	exp	73	11	W	11b8	1
2023-08-18	30	exp	74	11	W	11b9	1
2023-08-18	30	exp	74	14	W	14a10	1
2023-08-18	30	exp	74	14	W	14b9	1
2023-08-18	30	exp	74	15	W	15_15	1
2023-08-18	30	exp	74	14	W	14b10	1
2023-08-20	30	exp	76	10	W	10a10	1
2023-08-21	30	exp	77	11	W	11b10	1
2023-08-22	33	exp	78	15	W	15_16	1
2023-08-22	33	exp	78	15	W	15_17	1
2023-08-23	33	exp	79	10	W	10b10	1
2023-08-23	33	exp	79	16	W	16_21	1
2023-08-24	33	exp	80	11	W	11a10	1
2023-08-25	33	exp	81	15	W	15_18	1
2023-08-28	33	exp	84	16	W	16_22	1
2023-08-27	1	control	83	9	WC	9a1	0
2023-08-27	1	control	83	9	WC	9a2	0
2023-08-27	1	control	83	9	WC	9a3	0
2023-08-27	1	control	83	9	WC	9a4	0
2023-08-27	1	control	83	9	WC	9a5	0
2023-08-27	1	control	83	9	WC	9a6	0
2023-08-27	1	control	83	9	WC	9a7	0
2023-08-27	1	control	83	9	WC	9a8	0
2023-08-27	1	control	83	9	WC	9a9	0
2023-08-27	1	control	83	9	WC	9a10	0
2023-08-27	1	control	83	9	WC	9b1	0
2023-08-27	1	control	83	9	WC	9b2	0
2023-08-27	1	control	83	9	WC	9b3	0
2023-08-27	1	control	83	9	WC	9b4	0
2023-08-27	1	control	83	9	WC	9b5	0
2023-08-27	1	control	83	9	WC	9b6	0
2023-08-27	1	control	83	9	WC	9b7	0
2023-08-27	1	control	83	9	WC	9b8	0
2023-08-27	1	control	83	9	WC	9b9	0
2023-08-27	1	control	83	9	WC	9b10	0
2023-08-27	1	control	83	12	WC	12a1	0
2023-08-27	1	control	83	12	WC	12a2	0
2023-08-27	1	control	83	12	WC	12a3	0
2023-08-27	1	control	83	12	WC	12a4	0
2023-08-27	1	control	83	12	WC	12a5	0
2023-08-27	1	control	83	12	WC	12a6	0
2023-08-27	1	control	83	12	WC	12a7	0
2023-08-27	1	control	83	12	WC	12a8	0
2023-08-27	1	control	83	12	WC	12a9	0
2023-08-27	1	control	83	12	WC	12a10	0
2023-08-27	1	control	83	12	WC	12b1	0
2023-08-27	1	control	83	12	WC	12b2	0
2023-08-27	1	control	83	12	WC	12b3	0
2023-08-27	1	control	83	12	WC	12b4	0
2023-08-27	1	control	83	12	WC	12b5	0
2023-08-27	1	control	83	12	WC	12b6	0
2023-08-27	1	control	83	12	WC	12b7	0
2023-08-27	1	control	83	12	WC	12b8	0
2023-08-27	1	control	83	12	WC	12b9	0
2023-08-27	1	control	83	12	WC	12b10	0
2023-08-27	1	control	83	13	WC	13a1	0
2023-08-27	1	control	83	13	WC	13a2	0
2023-08-27	1	control	83	13	WC	13a3	0
2023-08-27	1	control	83	13	WC	13a4	0
2023-08-27	1	control	83	13	WC	13a5	0
2023-08-27	1	control	83	13	WC	13a6	0
2023-08-27	1	control	83	13	WC	13a7	0
2023-08-27	1	control	83	13	WC	13a8	0
2023-08-27	1	control	83	13	WC	13a9	0
2023-08-27	1	control	83	13	WC	13a10	0
2023-08-27	1	control	83	13	WC	13b1	0
2023-08-27	1	control	83	13	WC	13b2	0
2023-08-27	1	control	83	13	WC	13b3	0
2023-08-27	1	control	83	13	WC	13b4	0
2023-08-27	1	control	83	13	WC	13b5	0
2023-08-27	1	control	83	13	WC	13b6	0
2023-08-27	1	control	83	13	WC	13b7	0
2023-08-27	1	control	83	13	WC	13b8	0
2023-08-27	1	control	83	13	WC	13b9	0
2023-08-27	1	control	83	13	WC	13b10	0
