# Supplementary material for: Salinity tolerance of Round Goby: Informing invasion potential in North American coastal watersheds
Source: PLoS One. 2025 Apr 25;20(4):e0316327. doi: 10.1371/journal.pone.0316327 (PMC12026935; doi:10.1371/journal.pone.0316327)
Supplement: S4 File — Data underlying Fig 4. Average proportion of round goby exhibiting non-stressed behavior (eating, light coloration, reacting) across salinity levels at three temperature treatments. (XLSX) [file pone.0316327.s004.xlsx]

## Sheet: metadata
Vitality score data collected during round goby salinity tolerance trials at Cornell Biological Field Station at Shackelton Point, Bridgeport, NY
Vitality data was collected for two iterations of salinity tolerance trials: one with a water temperature of 20C(ideal) and one with two sets of tanks at 5C(cold) and 26C(warm).
Iteration one ran from October 2022-January 2023 and iteration two ran from June 2023-September 2023.
Each side of a tank was given a 'vitality score' for three metrics: appetite, color, reaction on days 2, 4, and 7 at each salinity level as a way to try to quanitfy stress levels in the tanks
Temperature and Tank are relational features to survival data (allfish_survivalcurve_data.xlsx)
Data Table Attributes:
Temp.Char	Temperature Character - water temperature: C = cold (5C), CC = cold control (5C), W = warm (26C), WC = warm control (26C), I = ideal (20C), IC = ideal control (20C)
Temp	Temperature Numeric - water temperature in degrees Celcius
Category	Vitality score metric - appetite, color, or reaction*
Salinity	Salinity level of tanks in parts per thousand (ppt)
Day	Number of days at salinity level (2, 4, or 7)
Group	Control or Experimental
Tank	Fish tank number
Side	M or O / a or b
	Mohawk (M) or Oneida (O) is the waterbody where fish were sourced from in first iteration, side is a or b for the second iteration since all fish were sourced from Oneida Lake
Score	Proportion of fish exhibiting healthy behavior/coloration
	Calculated by Fish.Healthy/Fish.Left
Fish.Healthy	Number of fish exhibiting healthy behavior/coloration (metric)
Fish.Stress	Number of fish exhibiting stressed behavior/coloration (metric)
Fish.Left	Total number of fish still alive in the side of the tank
*Category & metrics determining critera for healthy
Appetite = fish eating
Color = fish exhibiting pale, uniform healthy coloration
Reaction = fish actively reacting to the presence of laboratory staff; a researcher would sit in front of the tank for one minute and count the number of individuals that swam forward in the tank

## Sheet: alltemp_vitalityscore
Temp.Char	Temp	Category	Salinity	Day	Group	Tank	Side	Score	Fish.Healthy	Fish.Stress	Fish.Left
IC	20	Reaction	9	2	Control	1	O	0.8	8	2	10
IC	20	Reaction	9	4	Control	1	O	0.7	7	3	10
IC	20	Reaction	9	7	Control	1	O	0.8	8	2	10
IC	20	Reaction	12	2	Control	1	O	0.8	8	2	10
IC	20	Reaction	12	4	Control	1	O	0.8	8	2	10
IC	20	Reaction	12	7	Control	1	O	0.8	8	2	10
IC	20	Reaction	15	2	Control	1	O	1	10	0	10
IC	20	Reaction	15	4	Control	1	O	0.7	7	3	10
IC	20	Reaction	15	7	Control	1	O	0.8	8	2	10
IC	20	Reaction	18	2	Control	1	O	0.7	7	3	10
IC	20	Reaction	18	4	Control	1	O	0.7	7	3	10
IC	20	Reaction	18	7	Control	1	O	0.8	8	2	10
IC	20	Reaction	21	2	Control	1	O	0.8	8	2	10
IC	20	Reaction	21	4	Control	1	O	0.7	7	3	10
IC	20	Reaction	21	7	Control	1	O	0.8	8	2	10
IC	20	Reaction	24	2	Control	1	O	0.7	7	3	10
IC	20	Reaction	24	4	Control	1	O	0.8	8	2	10
IC	20	Reaction	24	7	Control	1	O	0.9	9	1	10
IC	20	Reaction	27	2	Control	1	O	0.9	9	1	10
IC	20	Reaction	27	4	Control	1	O	0.8	8	2	10
IC	20	Reaction	27	7	Control	1	O	0.9	9	1	10
IC	20	Reaction	30	2	Control	1	O	0.9	9	1	10
IC	20	Reaction	30	4	Control	1	O	0.9	9	1	10
IC	20	Reaction	30	7	Control	1	O	0.9	9	1	10
IC	20	Reaction	33	2	Control	1	O	1	10	0	10
IC	20	Reaction	33	4	Control	1	O	1	10	0	10
IC	20	Reaction	33	7	Control	1	O	1	10	0	10
IC	20	Appetite	9	2	Control	1	O	1	10	0	10
IC	20	Appetite	9	4	Control	1	O	1	10	0	10
IC	20	Appetite	9	7	Control	1	O	1	10	0	10
IC	20	Appetite	12	2	Control	1	O	1	10	0	10
IC	20	Appetite	12	4	Control	1	O	0.9	9	1	10
IC	20	Appetite	12	7	Control	1	O	1	10	0	10
IC	20	Appetite	15	2	Control	1	O	1	10	0	10
IC	20	Appetite	15	4	Control	1	O	1	10	0	10
IC	20	Appetite	15	7	Control	1	O	1	10	0	10
IC	20	Appetite	18	2	Control	1	O	1	10	0	10
IC	20	Appetite	18	4	Control	1	O	1	10	0	10
IC	20	Appetite	18	7	Control	1	O	1	10	0	10
IC	20	Appetite	21	2	Control	1	O	1	10	0	10
IC	20	Appetite	21	4	Control	1	O	1	10	0	10
IC	20	Appetite	21	7	Control	1	O	1	10	0	10
IC	20	Appetite	24	2	Control	1	O	1	10	0	10
IC	20	Appetite	24	4	Control	1	O	1	10	0	10
IC	20	Appetite	24	7	Control	1	O	1	10	0	10
IC	20	Appetite	27	2	Control	1	O	1	10	0	10
IC	20	Appetite	27	4	Control	1	O	1	10	0	10
IC	20	Appetite	27	7	Control	1	O	1	10	0	10
IC	20	Appetite	30	2	Control	1	O	1	10	0	10
IC	20	Appetite	30	4	Control	1	O	1	10	0	10
IC	20	Appetite	30	7	Control	1	O	1	10	0	10
IC	20	Appetite	33	2	Control	1	O	1	10	0	10
IC	20	Appetite	33	4	Control	1	O	1	10	0	10
IC	20	Appetite	33	7	Control	1	O	1	10	0	10
IC	20	Color	9	2	Control	1	O	1	10	0	10
IC	20	Color	9	4	Control	1	O	1	10	0	10
IC	20	Color	9	7	Control	1	O	1	10	0	10
IC	20	Color	12	2	Control	1	O	1	10	0	10
IC	20	Color	12	4	Control	1	O	1	10	0	10
IC	20	Color	12	7	Control	1	O	1	10	0	10
IC	20	Color	15	2	Control	1	O	1	10	0	10
IC	20	Color	15	4	Control	1	O	1	10	0	10
IC	20	Color	15	7	Control	1	O	1	10	0	10
IC	20	Color	18	2	Control	1	O	1	10	0	10
IC	20	Color	18	4	Control	1	O	1	10	0	10
IC	20	Color	18	7	Control	1	O	1	10	0	10
IC	20	Color	21	2	Control	1	O	1	10	0	10
IC	20	Color	21	4	Control	1	O	1	10	0	10
IC	20	Color	21	7	Control	1	O	1	10	0	10
IC	20	Color	24	2	Control	1	O	1	10	0	10
IC	20	Color	24	4	Control	1	O	1	10	0	10
IC	20	Color	24	7	Control	1	O	1	10	0	10
IC	20	Color	27	2	Control	1	O	1	10	0	10
IC	20	Color	27	4	Control	1	O	1	10	0	10
IC	20	Color	27	7	Control	1	O	1	10	0	10
IC	20	Color	30	2	Control	1	O	1	10	0	10
IC	20	Color	30	4	Control	1	O	1	10	0	10
IC	20	Color	30	7	Control	1	O	1	10	0	10
IC	20	Color	33	2	Control	1	O	1	10	0	10
IC	20	Color	33	4	Control	1	O	1	10	0	10
IC	20	Color	33	7	Control	1	O	1	10	0	10
IC	20	Reaction	9	2	Control	1	M	0.8	8	2	10
IC	20	Reaction	9	4	Control	1	M	0.7	7	3	10
IC	20	Reaction	9	7	Control	1	M	0.9	9	1	10
IC	20	Reaction	12	2	Control	1	M	0.9	9	1	10
IC	20	Reaction	12	4	Control	1	M	0.9	9	1	10
IC	20	Reaction	12	7	Control	1	M	1	10	0	10
IC	20	Reaction	15	2	Control	1	M	0.8	8	2	10
IC	20	Reaction	15	4	Control	1	M	0.9	9	1	10
IC	20	Reaction	15	7	Control	1	M	1	10	0	10
IC	20	Reaction	18	2	Control	1	M	0.9	9	1	10
IC	20	Reaction	18	4	Control	1	M	0.8	8	2	10
IC	20	Reaction	18	7	Control	1	M	1	10	0	10
IC	20	Reaction	21	2	Control	1	M	1	10	0	10
IC	20	Reaction	21	4	Control	1	M	0.9	9	1	10
IC	20	Reaction	21	7	Control	1	M	0.8	8	2	10
IC	20	Reaction	24	2	Control	1	M	1	10	0	10
IC	20	Reaction	24	4	Control	1	M	0.9	9	1	10
IC	20	Reaction	24	7	Control	1	M	0.9	9	1	10
IC	20	Reaction	27	2	Control	1	M	0.8	8	2	10
IC	20	Reaction	27	4	Control	1	M	0.8	8	2	10
IC	20	Reaction	27	7	Control	1	M	0.8	8	2	10
IC	20	Reaction	30	2	Control	1	M	0.9	9	1	10
IC	20	Reaction	30	4	Control	1	M	0.9	9	1	10
IC	20	Reaction	30	7	Control	1	M	0.8	8	2	10
IC	20	Reaction	33	2	Control	1	M	0.8	8	2	10
IC	20	Reaction	33	4	Control	1	M	0.8	8	2	10
IC	20	Reaction	33	7	Control	1	M	0.8	8	2	10
IC	20	Appetite	9	2	Control	1	M	1	10	0	10
IC	20	Appetite	9	4	Control	1	M	1	10	0	10
IC	20	Appetite	9	7	Control	1	M	1	10	0	10
IC	20	Appetite	12	2	Control	1	M	1	10	0	10
IC	20	Appetite	12	4	Control	1	M	1	10	0	10
IC	20	Appetite	12	7	Control	1	M	1	10	0	10
IC	20	Appetite	15	2	Control	1	M	1	10	0	10
IC	20	Appetite	15	4	Control	1	M	1	10	0	10
IC	20	Appetite	15	7	Control	1	M	1	10	0	10
IC	20	Appetite	18	2	Control	1	M	1	10	0	10
IC	20	Appetite	18	4	Control	1	M	1	10	0	10
IC	20	Appetite	18	7	Control	1	M	1	10	0	10
IC	20	Appetite	21	2	Control	1	M	1	10	0	10
IC	20	Appetite	21	4	Control	1	M	1	10	0	10
IC	20	Appetite	21	7	Control	1	M	1	10	0	10
IC	20	Appetite	24	2	Control	1	M	1	10	0	10
IC	20	Appetite	24	4	Control	1	M	1	10	0	10
IC	20	Appetite	24	7	Control	1	M	1	10	0	10
IC	20	Appetite	27	2	Control	1	M	1	10	0	10
IC	20	Appetite	27	4	Control	1	M	1	10	0	10
IC	20	Appetite	27	7	Control	1	M	1	10	0	10
IC	20	Appetite	30	2	Control	1	M	1	10	0	10
IC	20	Appetite	30	4	Control	1	M	1	10	0	10
IC	20	Appetite	30	7	Control	1	M	1	10	0	10
IC	20	Appetite	33	2	Control	1	M	1	10	0	10
IC	20	Appetite	33	4	Control	1	M	1	10	0	10
IC	20	Appetite	33	7	Control	1	M	1	10	0	10
IC	20	Color	9	2	Control	1	M	1	10	0	10
IC	20	Color	9	4	Control	1	M	1	10	0	10
IC	20	Color	9	7	Control	1	M	1	10	0	10
IC	20	Color	12	2	Control	1	M	1	10	0	10
IC	20	Color	12	4	Control	1	M	1	10	0	10
IC	20	Color	12	7	Control	1	M	1	10	0	10
IC	20	Color	15	2	Control	1	M	1	10	0	10
IC	20	Color	15	4	Control	1	M	1	10	0	10
IC	20	Color	15	7	Control	1	M	1	10	0	10
IC	20	Color	18	2	Control	1	M	1	10	0	10
IC	20	Color	18	4	Control	1	M	1	10	0	10
IC	20	Color	18	7	Control	1	M	1	10	0	10
IC	20	Color	21	2	Control	1	M	1	10	0	10
IC	20	Color	21	4	Control	1	M	1	10	0	10
IC	20	Color	21	7	Control	1	M	1	10	0	10
IC	20	Color	24	2	Control	1	M	1	10	0	10
IC	20	Color	24	4	Control	1	M	1	10	0	10
IC	20	Color	24	7	Control	1	M	1	10	0	10
IC	20	Color	27	2	Control	1	M	1	10	0	10
IC	20	Color	27	4	Control	1	M	1	10	0	10
IC	20	Color	27	7	Control	1	M	1	10	0	10
IC	20	Color	30	2	Control	1	M	1	10	0	10
IC	20	Color	30	4	Control	1	M	1	10	0	10
IC	20	Color	30	7	Control	1	M	1	10	0	10
IC	20	Color	33	2	Control	1	M	1	10	0	10
IC	20	Color	33	4	Control	1	M	1	10	0	10
IC	20	Color	33	7	Control	1	M	1	10	0	10
IC	20	Reaction	9	2	Control	9	O	0.4	8	2	10
IC	20	Reaction	9	4	Control	9	O	0.4	4	6	10
IC	20	Reaction	9	7	Control	9	O	0.3	3	7	10
IC	20	Reaction	12	2	Control	9	O	0.3	3	7	10
IC	20	Reaction	12	4	Control	9	O	0.3	3	7	10
IC	20	Reaction	12	7	Control	9	O	0.3	3	7	10
IC	20	Reaction	15	2	Control	9	O	0.5	5	5	10
IC	20	Reaction	15	4	Control	9	O	0.4	4	6	10
IC	20	Reaction	15	7	Control	9	O	0.6	6	4	10
IC	20	Reaction	18	2	Control	9	O	0.7	7	3	10
IC	20	Reaction	18	4	Control	9	O	0.6	6	4	10
IC	20	Reaction	18	7	Control	9	O	0.5	5	5	10
IC	20	Reaction	21	2	Control	9	O	0.7	7	3	10
IC	20	Reaction	21	4	Control	9	O	0.6	6	4	10
IC	20	Reaction	21	7	Control	9	O	0.6	6	4	10
IC	20	Reaction	24	2	Control	9	O	0.8	8	2	10
IC	20	Reaction	24	4	Control	9	O	0.7	7	3	10
IC	20	Reaction	24	7	Control	9	O	0.9	9	1	10
IC	20	Reaction	27	2	Control	9	O	0.7	7	3	10
IC	20	Reaction	27	4	Control	9	O	0.8	8	2	10
IC	20	Reaction	27	7	Control	9	O	0.8	8	2	10
IC	20	Reaction	30	2	Control	9	O	0.8	8	2	10
IC	20	Reaction	30	4	Control	9	O	0.8	8	2	10
IC	20	Reaction	30	7	Control	9	O	0.7	7	3	10
IC	20	Reaction	33	2	Control	9	O	0.9	9	1	10
IC	20	Reaction	33	4	Control	9	O	0.8	8	2	10
IC	20	Reaction	33	7	Control	9	O	0.7	7	3	10
IC	20	Appetite	9	2	Control	9	O	0.8	8	2	10
IC	20	Appetite	9	4	Control	9	O	0.8	8	2	10
IC	20	Appetite	9	7	Control	9	O	0.8	8	2	10
IC	20	Appetite	12	2	Control	9	O	0.7	7	3	10
IC	20	Appetite	12	4	Control	9	O	1	10	0	10
IC	20	Appetite	12	7	Control	9	O	0.9	9	1	10
IC	20	Appetite	15	2	Control	9	O	0.9	9	1	10
IC	20	Appetite	15	4	Control	9	O	0.9	9	1	10
IC	20	Appetite	15	7	Control	9	O	1	10	0	10
IC	20	Appetite	18	2	Control	9	O	0.9	9	1	10
IC	20	Appetite	18	4	Control	9	O	0.9	9	1	10
IC	20	Appetite	18	7	Control	9	O	0.9	9	1	10
IC	20	Appetite	21	2	Control	9	O	1	10	0	10
IC	20	Appetite	21	4	Control	9	O	1	10	0	10
IC	20	Appetite	21	7	Control	9	O	1	10	0	10
IC	20	Appetite	24	2	Control	9	O	1	10	0	10
IC	20	Appetite	24	4	Control	9	O	0.9	9	1	10
IC	20	Appetite	24	7	Control	9	O	1	10	0	10
IC	20	Appetite	27	2	Control	9	O	1	10	0	10
IC	20	Appetite	27	4	Control	9	O	1	10	0	10
IC	20	Appetite	27	7	Control	9	O	1	10	0	10
IC	20	Appetite	30	2	Control	9	O	0.9	9	1	10
IC	20	Appetite	30	4	Control	9	O	1	10	0	10
IC	20	Appetite	30	7	Control	9	O	1	10	0	10
IC	20	Appetite	33	2	Control	9	O	1	10	0	10
IC	20	Appetite	33	4	Control	9	O	1	10	0	10
IC	20	Appetite	33	7	Control	9	O	1	10	0	10
IC	20	Color	9	2	Control	9	O	1	10	0	10
IC	20	Color	9	4	Control	9	O	1	10	0	10
IC	20	Color	9	7	Control	9	O	1	10	0	10
IC	20	Color	12	2	Control	9	O	1	10	0	10
IC	20	Color	12	4	Control	9	O	1	10	0	10
IC	20	Color	12	7	Control	9	O	1	10	0	10
IC	20	Color	15	2	Control	9	O	1	10	0	10
IC	20	Color	15	4	Control	9	O	1	10	0	10
IC	20	Color	15	7	Control	9	O	1	10	0	10
IC	20	Color	18	2	Control	9	O	1	10	0	10
IC	20	Color	18	4	Control	9	O	1	10	0	10
IC	20	Color	18	7	Control	9	O	1	10	0	10
IC	20	Color	21	2	Control	9	O	1	10	0	10
IC	20	Color	21	4	Control	9	O	1	10	0	10
IC	20	Color	21	7	Control	9	O	1	10	0	10
IC	20	Color	24	2	Control	9	O	1	10	0	10
IC	20	Color	24	4	Control	9	O	1	10	0	10
IC	20	Color	24	7	Control	9	O	1	10	0	10
IC	20	Color	27	2	Control	9	O	1	10	0	10
IC	20	Color	27	4	Control	9	O	1	10	0	10
IC	20	Color	27	7	Control	9	O	1	10	0	10
IC	20	Color	30	2	Control	9	O	1	10	0	10
IC	20	Color	30	4	Control	9	O	1	10	0	10
IC	20	Color	30	7	Control	9	O	1	10	0	10
IC	20	Color	33	2	Control	9	O	1	10	0	10
IC	20	Color	33	4	Control	9	O	1	10	0	10
IC	20	Color	33	7	Control	9	O	1	10	0	10
IC	20	Reaction	9	2	Control	9	M	0.5	5	5	10
IC	20	Reaction	9	4	Control	9	M	0.7	7	3	10
IC	20	Reaction	9	7	Control	9	M	0.5	5	5	10
IC	20	Reaction	12	2	Control	9	M	0.5	5	5	10
IC	20	Reaction	12	4	Control	9	M	0.6	6	4	10
IC	20	Reaction	12	7	Control	9	M	0.5	5	5	10
IC	20	Reaction	15	2	Control	9	M	0.5	5	5	10
IC	20	Reaction	15	4	Control	9	M	0.5	5	5	10
IC	20	Reaction	15	7	Control	9	M	0.7	7	3	10
IC	20	Reaction	18	2	Control	9	M	0.6	6	4	10
IC	20	Reaction	18	4	Control	9	M	0.6	6	4	10
IC	20	Reaction	18	7	Control	9	M	0.6	6	4	10
IC	20	Reaction	21	2	Control	9	M	0.6	6	4	10
IC	20	Reaction	21	4	Control	9	M	0.6	6	4	10
IC	20	Reaction	21	7	Control	9	M	0.6	6	4	10
IC	20	Reaction	24	2	Control	9	M	0.8	8	2	10
IC	20	Reaction	24	4	Control	9	M	0.7	7	3	10
IC	20	Reaction	24	7	Control	9	M	0.8	8	2	10
IC	20	Reaction	27	2	Control	9	M	0.7	7	3	10
IC	20	Reaction	27	4	Control	9	M	0.8	8	2	10
IC	20	Reaction	27	7	Control	9	M	0.8	8	2	10
IC	20	Reaction	30	2	Control	9	M	0.8	8	2	10
IC	20	Reaction	30	4	Control	9	M	0.9	9	1	10
IC	20	Reaction	30	7	Control	9	M	0.8	8	2	10
IC	20	Reaction	33	2	Control	9	M	0.9	9	1	10
IC	20	Reaction	33	4	Control	9	M	0.9	9	1	10
IC	20	Reaction	33	7	Control	9	M	0.8	8	2	10
IC	20	Appetite	9	2	Control	9	M	1	10	0	10
IC	20	Appetite	9	4	Control	9	M	0.9	9	1	10
IC	20	Appetite	9	7	Control	9	M	0.8	8	2	10
IC	20	Appetite	12	2	Control	9	M	0.8	8	2	10
IC	20	Appetite	12	4	Control	9	M	0.9	9	1	10
IC	20	Appetite	12	7	Control	9	M	0.8	8	2	10
IC	20	Appetite	15	2	Control	9	M	0.9	9	1	10
IC	20	Appetite	15	4	Control	9	M	1	10	0	10
IC	20	Appetite	15	7	Control	9	M	0.9	9	1	10
IC	20	Appetite	18	2	Control	9	M	1	10	0	10
IC	20	Appetite	18	4	Control	9	M	1	10	0	10
IC	20	Appetite	18	7	Control	9	M	1	10	0	10
IC	20	Appetite	21	2	Control	9	M	1	10	0	10
IC	20	Appetite	21	4	Control	9	M	1	10	0	10
IC	20	Appetite	21	7	Control	9	M	1	10	0	10
IC	20	Appetite	24	2	Control	9	M	1	10	0	10
IC	20	Appetite	24	4	Control	9	M	1	10	0	10
IC	20	Appetite	24	7	Control	9	M	1	10	0	10
IC	20	Appetite	27	2	Control	9	M	1	10	0	10
IC	20	Appetite	27	4	Control	9	M	1	10	0	10
IC	20	Appetite	27	7	Control	9	M	1	10	0	10
IC	20	Appetite	30	2	Control	9	M	1	10	0	10
IC	20	Appetite	30	4	Control	9	M	1	10	0	10
IC	20	Appetite	30	7	Control	9	M	1	10	0	10
IC	20	Appetite	33	2	Control	9	M	1	10	0	10
IC	20	Appetite	33	4	Control	9	M	1	10	0	10
IC	20	Appetite	33	7	Control	9	M	1	10	0	10
IC	20	Color	9	2	Control	9	M	1	10	0	10
IC	20	Color	9	4	Control	9	M	1	10	0	10
IC	20	Color	9	7	Control	9	M	1	10	0	10
IC	20	Color	12	2	Control	9	M	1	10	0	10
IC	20	Color	12	4	Control	9	M	1	10	0	10
IC	20	Color	12	7	Control	9	M	1	10	0	10
IC	20	Color	15	2	Control	9	M	1	10	0	10
IC	20	Color	15	4	Control	9	M	1	10	0	10
IC	20	Color	15	7	Control	9	M	1	10	0	10
IC	20	Color	18	2	Control	9	M	1	10	0	10
IC	20	Color	18	4	Control	9	M	1	10	0	10
IC	20	Color	18	7	Control	9	M	1	10	0	10
IC	20	Color	21	2	Control	9	M	1	10	0	10
IC	20	Color	21	4	Control	9	M	1	10	0	10
IC	20	Color	21	7	Control	9	M	1	10	0	10
IC	20	Color	24	2	Control	9	M	1	10	0	10
IC	20	Color	24	4	Control	9	M	1	10	0	10
IC	20	Color	24	7	Control	9	M	1	10	0	10
IC	20	Color	27	2	Control	9	M	1	10	0	10
IC	20	Color	27	4	Control	9	M	1	10	0	10
IC	20	Color	27	7	Control	9	M	1	10	0	10
IC	20	Color	30	2	Control	9	M	1	10	0	10
IC	20	Color	30	4	Control	9	M	1	10	0	10
IC	20	Color	30	7	Control	9	M	1	10	0	10
IC	20	Color	33	2	Control	9	M	1	10	0	10
IC	20	Color	33	4	Control	9	M	1	10	0	10
IC	20	Color	33	7	Control	9	M	1	10	0	10
I	20	Reaction	9	2	Experimental	2	O	0.5	5	5	10
I	20	Reaction	9	4	Experimental	2	O	0.3	3	7	10
I	20	Reaction	9	7	Experimental	2	O	0.6	6	4	10
I	20	Reaction	12	2	Experimental	2	O	0.6	6	4	10
I	20	Reaction	12	4	Experimental	2	O	0.5	5	5	10
I	20	Reaction	12	7	Experimental	2	O	0.5	5	5	10
I	20	Reaction	15	2	Experimental	2	O	0.5	5	5	10
I	20	Reaction	15	4	Experimental	2	O	0.6	6	4	10
I	20	Reaction	15	7	Experimental	2	O	0.6	6	4	10
I	20	Reaction	18	2	Experimental	2	O	0.6	6	4	10
I	20	Reaction	18	4	Experimental	2	O	0.7	7	3	10
I	20	Reaction	18	7	Experimental	2	O	0.8	8	2	10
I	20	Reaction	21	2	Experimental	2	O	0.5	5	5	10
I	20	Reaction	21	4	Experimental	2	O	0.6	6	4	10
I	20	Reaction	21	7	Experimental	2	O	0.6	6	4	10
I	20	Reaction	24	2	Experimental	2	O	0.3	3	7	10
I	20	Reaction	24	4	Experimental	2	O	0.2	2	8	10
I	20	Reaction	24	7	Experimental	2	O	0.2	2	8	10
I	20	Reaction	27	2	Experimental	2	O	0.1	1	9	10
I	20	Reaction	27	4	Experimental	2	O	0	0	10	10
I	20	Reaction	27	7	Experimental	2	O	0	0	10	10
I	20	Reaction	30	2	Experimental	2	O	0	0	8	8
I	20	Reaction	30	4	Experimental	2	O	0	0	6	6
I	20	Reaction	30	7	Experimental	2	O	0	0	3	3
I	20	Reaction	33	2	Experimental	2	O	0	0	1	1
I	20	Appetite	9	2	Experimental	2	O	1	10	0	10
I	20	Appetite	9	4	Experimental	2	O	1	10	0	10
I	20	Appetite	9	7	Experimental	2	O	0.9	9	1	10
I	20	Appetite	12	2	Experimental	2	O	1	10	0	10
I	20	Appetite	12	4	Experimental	2	O	0.9	9	1	10
I	20	Appetite	12	7	Experimental	2	O	1	10	0	10
I	20	Appetite	15	2	Experimental	2	O	1	10	0	10
I	20	Appetite	15	4	Experimental	2	O	1	10	0	10
I	20	Appetite	15	7	Experimental	2	O	1	10	0	10
I	20	Appetite	18	2	Experimental	2	O	1	10	0	10
I	20	Appetite	18	4	Experimental	2	O	1	10	0	10
I	20	Appetite	18	7	Experimental	2	O	1	10	0	10
I	20	Appetite	21	2	Experimental	2	O	1	10	0	10
I	20	Appetite	21	4	Experimental	2	O	1	10	0	10
I	20	Appetite	21	7	Experimental	2	O	0.9	9	1	10
I	20	Appetite	24	2	Experimental	2	O	0.7	7	3	10
I	20	Appetite	24	4	Experimental	2	O	0.3	3	7	10
I	20	Appetite	24	7	Experimental	2	O	0.6	6	4	10
I	20	Appetite	27	2	Experimental	2	O	0.1	1	9	10
I	20	Appetite	27	4	Experimental	2	O	0.1	1	9	10
I	20	Appetite	27	7	Experimental	2	O	0	0	10	10
I	20	Appetite	30	2	Experimental	2	O	0	0	8	8
I	20	Appetite	30	4	Experimental	2	O	0	0	6	6
I	20	Appetite	30	7	Experimental	2	O	0	0	3	3
I	20	Appetite	33	2	Experimental	2	O	0	0	1	1
I	20	Color	9	2	Experimental	2	O	1	10	0	10
I	20	Color	9	4	Experimental	2	O	1	10	0	10
I	20	Color	9	7	Experimental	2	O	1	10	0	10
I	20	Color	12	2	Experimental	2	O	1	10	0	10
I	20	Color	12	4	Experimental	2	O	1	10	0	10
I	20	Color	12	7	Experimental	2	O	1	10	0	10
I	20	Color	15	2	Experimental	2	O	1	10	0	10
I	20	Color	15	4	Experimental	2	O	1	10	0	10
I	20	Color	15	7	Experimental	2	O	1	10	0	10
I	20	Color	18	2	Experimental	2	O	1	10	0	10
I	20	Color	18	4	Experimental	2	O	1	10	0	10
I	20	Color	18	7	Experimental	2	O	1	10	0	10
I	20	Color	21	2	Experimental	2	O	1	10	0	10
I	20	Color	21	4	Experimental	2	O	1	10	0	10
I	20	Color	21	7	Experimental	2	O	1	10	0	10
I	20	Color	24	2	Experimental	2	O	0.9	9	1	10
I	20	Color	24	4	Experimental	2	O	0.8	8	2	10
I	20	Color	24	7	Experimental	2	O	0.7	7	3	10
I	20	Color	27	2	Experimental	2	O	0.2	2	8	10
I	20	Color	27	4	Experimental	2	O	0.1	1	9	10
I	20	Color	27	7	Experimental	2	O	0.1	1	9	10
I	20	Color	30	2	Experimental	2	O	0.2	1.6	6.4	8
I	20	Color	30	4	Experimental	2	O	0	0	6	6
I	20	Color	30	7	Experimental	2	O	0	0	3	3
I	20	Color	33	2	Experimental	2	O	0	0	1	1
I	20	Reaction	9	2	Experimental	2	M	0.8	8	2	10
I	20	Reaction	9	4	Experimental	2	M	0.7	7	3	10
I	20	Reaction	9	7	Experimental	2	M	0.9	9	1	10
I	20	Reaction	12	2	Experimental	2	M	0.9	9	1	10
I	20	Reaction	12	4	Experimental	2	M	0.9	9	1	10
I	20	Reaction	12	7	Experimental	2	M	0.9	9	1	10
I	20	Reaction	15	2	Experimental	2	M	0.8	8	2	10
I	20	Reaction	15	4	Experimental	2	M	0.8	8	2	10
I	20	Reaction	15	7	Experimental	2	M	0.8	8	2	10
I	20	Reaction	18	2	Experimental	2	M	0.7	7	3	10
I	20	Reaction	18	4	Experimental	2	M	0.9	9	1	10
I	20	Reaction	18	7	Experimental	2	M	0.9	9	1	10
I	20	Reaction	21	2	Experimental	2	M	0.6	6	4	10
I	20	Reaction	21	4	Experimental	2	M	0.7	7	3	10
I	20	Reaction	21	7	Experimental	2	M	0.8	8	2	10
I	20	Reaction	24	2	Experimental	2	M	0.4	4	6	10
I	20	Reaction	24	4	Experimental	2	M	0.3	3	7	10
I	20	Reaction	24	7	Experimental	2	M	0.4	4	6	10
I	20	Reaction	27	2	Experimental	2	M	0.4	4	6	10
I	20	Reaction	27	4	Experimental	2	M	0.2	2	8	10
I	20	Reaction	27	7	Experimental	2	M	0.2	2	8	10
I	20	Reaction	30	2	Experimental	2	M	0	0	8	8
I	20	Reaction	30	4	Experimental	2	M	0	0	6	6
I	20	Reaction	30	7	Experimental	2	M	0	0	3	3
I	20	Reaction	33	2	Experimental	2	M	0	0	1	1
I	20	Appetite	9	2	Experimental	2	M	1	10	0	10
I	20	Appetite	9	4	Experimental	2	M	1	10	0	10
I	20	Appetite	9	7	Experimental	2	M	1	10	0	10
I	20	Appetite	12	2	Experimental	2	M	1	10	0	10
I	20	Appetite	12	4	Experimental	2	M	1	10	0	10
I	20	Appetite	12	7	Experimental	2	M	1	10	0	10
I	20	Appetite	15	2	Experimental	2	M	1	10	0	10
I	20	Appetite	15	4	Experimental	2	M	1	10	0	10
I	20	Appetite	15	7	Experimental	2	M	1	10	0	10
I	20	Appetite	18	2	Experimental	2	M	1	10	0	10
I	20	Appetite	18	4	Experimental	2	M	1	10	0	10
I	20	Appetite	18	7	Experimental	2	M	1	10	0	10
I	20	Appetite	21	2	Experimental	2	M	0.9	9	1	10
I	20	Appetite	21	4	Experimental	2	M	1	10	0	10
I	20	Appetite	21	7	Experimental	2	M	1	10	0	10
I	20	Appetite	24	2	Experimental	2	M	0.8	8	2	10
I	20	Appetite	24	4	Experimental	2	M	0.6	6	4	10
I	20	Appetite	24	7	Experimental	2	M	0.6	6	4	10
I	20	Appetite	27	2	Experimental	2	M	0.2	2	8	10
I	20	Appetite	27	4	Experimental	2	M	0.3	3	7	10
I	20	Appetite	27	7	Experimental	2	M	0.3	3	7	10
I	20	Appetite	30	2	Experimental	2	M	0.111111	0.888889	7.11111	8
I	20	Appetite	30	4	Experimental	2	M	0	0	6	6
I	20	Appetite	30	7	Experimental	2	M	0	0	3	3
I	20	Appetite	33	2	Experimental	2	M	0	0	1	1
I	20	Color	9	2	Experimental	2	M	1	10	0	10
I	20	Color	9	4	Experimental	2	M	1	10	0	10
I	20	Color	9	7	Experimental	2	M	1	10	0	10
I	20	Color	12	2	Experimental	2	M	1	10	0	10
I	20	Color	12	4	Experimental	2	M	1	10	0	10
I	20	Color	12	7	Experimental	2	M	1	10	0	10
I	20	Color	15	2	Experimental	2	M	1	10	0	10
I	20	Color	15	4	Experimental	2	M	1	10	0	10
I	20	Color	15	7	Experimental	2	M	1	10	0	10
I	20	Color	18	2	Experimental	2	M	1	10	0	10
I	20	Color	18	4	Experimental	2	M	1	10	0	10
I	20	Color	18	7	Experimental	2	M	1	10	0	10
I	20	Color	21	2	Experimental	2	M	1	10	0	10
I	20	Color	21	4	Experimental	2	M	1	10	0	10
I	20	Color	21	7	Experimental	2	M	1	10	0	10
I	20	Color	24	2	Experimental	2	M	1	10	0	10
I	20	Color	24	4	Experimental	2	M	0.8	8	2	10
I	20	Color	24	7	Experimental	2	M	0.7	7	3	10
I	20	Color	27	2	Experimental	2	M	0.2	2	8	10
I	20	Color	27	4	Experimental	2	M	0.3	3	7	10
I	20	Color	27	7	Experimental	2	M	0.3	3	7	10
I	20	Color	30	2	Experimental	2	M	0.3	2.4	5.6	8
I	20	Color	30	4	Experimental	2	M	0	0	6	6
I	20	Color	30	7	Experimental	2	M	0	0	3	3
I	20	Color	33	2	Experimental	2	M	0	0	1	1
I	20	Reaction	9	2	Experimental	3	O	0.5	5	5	10
I	20	Reaction	9	4	Experimental	3	O	0.6	6	4	10
I	20	Reaction	9	7	Experimental	3	O	0.5	5	5	10
I	20	Reaction	12	2	Experimental	3	O	0.7	7	3	10
I	20	Reaction	12	4	Experimental	3	O	0.8	8	2	10
I	20	Reaction	12	7	Experimental	3	O	0.6	6	4	10
I	20	Reaction	15	2	Experimental	3	O	0.7	7	3	10
I	20	Reaction	15	4	Experimental	3	O	0.7	7	3	10
I	20	Reaction	15	7	Experimental	3	O	0.8	8	2	10
I	20	Reaction	18	2	Experimental	3	O	0.8	8	2	10
I	20	Reaction	18	4	Experimental	3	O	0.8	8	2	10
I	20	Reaction	18	7	Experimental	3	O	0.8	8	2	10
I	20	Reaction	21	2	Experimental	3	O	0.7	7	3	10
I	20	Reaction	21	4	Experimental	3	O	0.7	7	3	10
I	20	Reaction	21	7	Experimental	3	O	0.5	5	5	10
I	20	Reaction	24	2	Experimental	3	O	0.6	6	4	10
I	20	Reaction	24	4	Experimental	3	O	0.2	2	8	10
I	20	Reaction	24	7	Experimental	3	O	0.4	4	6	10
I	20	Reaction	27	2	Experimental	3	O	0.2	2	8	10
I	20	Reaction	27	4	Experimental	3	O	0.2	2	8	10
I	20	Reaction	27	7	Experimental	3	O	0	0	10	10
I	20	Reaction	30	2	Experimental	3	O	0	0	10	10
I	20	Reaction	30	4	Experimental	3	O	0	0	6	6
I	20	Reaction	30	7	Experimental	3	O	0	0	5	5
I	20	Reaction	33	2	Experimental	3	O	0	0	3	3
I	20	Reaction	33	4	Experimental	3	O	0	0	1	1
I	20	Reaction	33	7	Experimental	3	O	0	0	1	1
I	20	Appetite	9	2	Experimental	3	O	1	10	0	10
I	20	Appetite	9	4	Experimental	3	O	1	10	0	10
I	20	Appetite	9	7	Experimental	3	O	1	10	0	10
I	20	Appetite	12	2	Experimental	3	O	1	10	0	10
I	20	Appetite	12	4	Experimental	3	O	1	10	0	10
I	20	Appetite	12	7	Experimental	3	O	1	10	0	10
I	20	Appetite	15	2	Experimental	3	O	1	10	0	10
I	20	Appetite	15	4	Experimental	3	O	1	10	0	10
I	20	Appetite	15	7	Experimental	3	O	1	10	0	10
I	20	Appetite	18	2	Experimental	3	O	1	10	0	10
I	20	Appetite	18	4	Experimental	3	O	1	10	0	10
I	20	Appetite	18	7	Experimental	3	O	1	10	0	10
I	20	Appetite	21	2	Experimental	3	O	1	10	0	10
I	20	Appetite	21	4	Experimental	3	O	1	10	0	10
I	20	Appetite	21	7	Experimental	3	O	1	10	0	10
I	20	Appetite	24	2	Experimental	3	O	0.9	9	1	10
I	20	Appetite	24	4	Experimental	3	O	0	0	10	10
I	20	Appetite	24	7	Experimental	3	O	0.5	5	5	10
I	20	Appetite	27	2	Experimental	3	O	0.1	1	9	10
I	20	Appetite	27	4	Experimental	3	O	0.3	3	7	10
I	20	Appetite	27	7	Experimental	3	O	0.3	3	7	10
I	20	Appetite	30	2	Experimental	3	O	0	0	10	10
I	20	Appetite	30	4	Experimental	3	O	0	0	6	6
I	20	Appetite	30	7	Experimental	3	O	0	0	5	5
I	20	Appetite	33	2	Experimental	3	O	0	0	3	3
I	20	Appetite	33	4	Experimental	3	O	0	0	1	1
I	20	Appetite	33	7	Experimental	3	O	0	0	1	1
I	20	Color	9	2	Experimental	3	O	1	10	0	10
I	20	Color	9	4	Experimental	3	O	1	10	0	10
I	20	Color	9	7	Experimental	3	O	1	10	0	10
I	20	Color	12	2	Experimental	3	O	1	10	0	10
I	20	Color	12	4	Experimental	3	O	1	10	0	10
I	20	Color	12	7	Experimental	3	O	1	10	0	10
I	20	Color	15	2	Experimental	3	O	1	10	0	10
I	20	Color	15	4	Experimental	3	O	1	10	0	10
I	20	Color	15	7	Experimental	3	O	1	10	0	10
I	20	Color	18	2	Experimental	3	O	1	10	0	10
I	20	Color	18	4	Experimental	3	O	1	10	0	10
I	20	Color	18	7	Experimental	3	O	1	10	0	10
I	20	Color	21	2	Experimental	3	O	1	10	0	10
I	20	Color	21	4	Experimental	3	O	1	10	0	10
I	20	Color	21	7	Experimental	3	O	1	10	0	10
I	20	Color	24	2	Experimental	3	O	1	10	0	10
I	20	Color	24	4	Experimental	3	O	0.6	6	4	10
I	20	Color	24	7	Experimental	3	O	0.8	8	2	10
I	20	Color	27	2	Experimental	3	O	0.3	3	7	10
I	20	Color	27	4	Experimental	3	O	0.2	2	8	10
I	20	Color	27	7	Experimental	3	O	0.3	3	7	10
I	20	Color	30	2	Experimental	3	O	0	0	10	10
I	20	Color	30	4	Experimental	3	O	0	0	6	6
I	20	Color	30	7	Experimental	3	O	0	0	5	5
I	20	Color	33	2	Experimental	3	O	0	0	3	3
I	20	Color	33	4	Experimental	3	O	0	0	1	1
I	20	Color	33	7	Experimental	3	O	0	0	1	1
I	20	Reaction	9	2	Experimental	3	M	0.6	6	4	10
I	20	Reaction	9	4	Experimental	3	M	0.6	6	4	10
I	20	Reaction	9	7	Experimental	3	M	0.6	6	4	10
I	20	Reaction	12	2	Experimental	3	M	0.6	6	4	10
I	20	Reaction	12	4	Experimental	3	M	0.8	8	2	10
I	20	Reaction	12	7	Experimental	3	M	0.7	7	3	10
I	20	Reaction	15	2	Experimental	3	M	0.8	8	2	10
I	20	Reaction	15	4	Experimental	3	M	0.8	8	2	10
I	20	Reaction	15	7	Experimental	3	M	0.7	7	3	10
I	20	Reaction	18	2	Experimental	3	M	0.8	8	2	10
I	20	Reaction	18	4	Experimental	3	M	0.8	8	2	10
I	20	Reaction	18	7	Experimental	3	M	1	10	0	10
I	20	Reaction	21	2	Experimental	3	M	0.8	8	2	10
I	20	Reaction	21	4	Experimental	3	M	0.9	9	1	10
I	20	Reaction	21	7	Experimental	3	M	0.8	8	2	10
I	20	Reaction	24	2	Experimental	3	M	0.6	6	4	10
I	20	Reaction	24	4	Experimental	3	M	0.2	2	8	10
I	20	Reaction	24	7	Experimental	3	M	0.4	4	6	10
I	20	Reaction	27	2	Experimental	3	M	0	0	10	10
I	20	Reaction	27	4	Experimental	3	M	0	0	9	9
I	20	Reaction	27	7	Experimental	3	M	0	0	9	9
I	20	Reaction	30	2	Experimental	3	M	0	0	8	8
I	20	Reaction	30	4	Experimental	3	M	0	0	4	4
I	20	Reaction	30	7	Experimental	3	M	0	0	1	1
I	20	Appetite	9	2	Experimental	3	M	1	10	0	10
I	20	Appetite	9	4	Experimental	3	M	1	10	0	10
I	20	Appetite	9	7	Experimental	3	M	1	10	0	10
I	20	Appetite	12	2	Experimental	3	M	1	10	0	10
I	20	Appetite	12	4	Experimental	3	M	1	10	0	10
I	20	Appetite	12	7	Experimental	3	M	1	10	0	10
I	20	Appetite	15	2	Experimental	3	M	1	10	0	10
I	20	Appetite	15	4	Experimental	3	M	1	10	0	10
I	20	Appetite	15	7	Experimental	3	M	1	10	0	10
I	20	Appetite	18	2	Experimental	3	M	1	10	0	10
I	20	Appetite	18	4	Experimental	3	M	1	10	0	10
I	20	Appetite	18	7	Experimental	3	M	1	10	0	10
I	20	Appetite	21	2	Experimental	3	M	1	10	0	10
I	20	Appetite	21	4	Experimental	3	M	1	10	0	10
I	20	Appetite	21	7	Experimental	3	M	1	10	0	10
I	20	Appetite	24	2	Experimental	3	M	0.8	8	2	10
I	20	Appetite	24	4	Experimental	3	M	0.2	2	8	10
I	20	Appetite	24	7	Experimental	3	M	0.6	6	4	10
I	20	Appetite	27	2	Experimental	3	M	0.4	4	6	10
I	20	Appetite	27	4	Experimental	3	M	0	0	9	9
I	20	Appetite	27	7	Experimental	3	M	0	0	9	9
I	20	Appetite	30	2	Experimental	3	M	0	0	8	8
I	20	Appetite	30	4	Experimental	3	M	0	0	4	4
I	20	Appetite	30	7	Experimental	3	M	0	0	1	1
I	20	Color	9	2	Experimental	3	M	1	10	0	10
I	20	Color	9	4	Experimental	3	M	1	10	0	10
I	20	Color	9	7	Experimental	3	M	1	10	0	10
I	20	Color	12	2	Experimental	3	M	1	10	0	10
I	20	Color	12	4	Experimental	3	M	1	10	0	10
I	20	Color	12	7	Experimental	3	M	1	10	0	10
I	20	Color	15	2	Experimental	3	M	1	10	0	10
I	20	Color	15	4	Experimental	3	M	1	10	0	10
I	20	Color	15	7	Experimental	3	M	1	10	0	10
I	20	Color	18	2	Experimental	3	M	1	10	0	10
I	20	Color	18	4	Experimental	3	M	1	10	0	10
I	20	Color	18	7	Experimental	3	M	1	10	0	10
I	20	Color	21	2	Experimental	3	M	1	10	0	10
I	20	Color	21	4	Experimental	3	M	1	10	0	10
I	20	Color	21	7	Experimental	3	M	1	10	0	10
I	20	Color	24	2	Experimental	3	M	1	10	0	10
I	20	Color	24	4	Experimental	3	M	0.6	6	4	10
I	20	Color	24	7	Experimental	3	M	0.6	6	4	10
I	20	Color	27	2	Experimental	3	M	0.3	3	7	10
I	20	Color	27	4	Experimental	3	M	0.111111	1	8	9
I	20	Color	27	7	Experimental	3	M	0.333333	3	6	9
I	20	Color	30	2	Experimental	3	M	0.25	2	6	8
I	20	Color	30	4	Experimental	3	M	0	0	4	4
I	20	Color	30	7	Experimental	3	M	0	0	1	1
I	20	Reaction	9	2	Experimental	4	O	0.6	6	4	10
I	20	Reaction	9	4	Experimental	4	O	0.5	5	5	10
I	20	Reaction	9	7	Experimental	4	O	0.5	5	5	10
I	20	Reaction	12	2	Experimental	4	O	0.5	5	5	10
I	20	Reaction	12	4	Experimental	4	O	0.7	7	3	10
I	20	Reaction	12	7	Experimental	4	O	0.7	7	3	10
I	20	Reaction	15	2	Experimental	4	O	0.6	6	4	10
I	20	Reaction	15	4	Experimental	4	O	0.7	7	3	10
I	20	Reaction	15	7	Experimental	4	O	0.8	8	2	10
I	20	Reaction	18	2	Experimental	4	O	0.7	7	3	10
I	20	Reaction	18	4	Experimental	4	O	0.7	7	3	10
I	20	Reaction	18	7	Experimental	4	O	1	10	0	10
I	20	Reaction	21	2	Experimental	4	O	1	10	0	10
I	20	Reaction	21	4	Experimental	4	O	0.8	8	2	10
I	20	Reaction	21	7	Experimental	4	O	0.7	7	3	10
I	20	Reaction	24	2	Experimental	4	O	0.4	4	6	10
I	20	Reaction	24	4	Experimental	4	O	0.1	1	9	10
I	20	Reaction	24	7	Experimental	4	O	0.4	4	6	10
I	20	Reaction	27	2	Experimental	4	O	0.1	1	9	10
I	20	Reaction	27	4	Experimental	4	O	0	0	10	10
I	20	Reaction	27	7	Experimental	4	O	0	0	10	10
I	20	Reaction	30	2	Experimental	4	O	0	0	10	10
I	20	Reaction	30	4	Experimental	4	O	0	0	7	7
I	20	Reaction	30	7	Experimental	4	O	0	0	4	4
I	20	Reaction	33	2	Experimental	4	O	0	0	4	4
I	20	Reaction	33	4	Experimental	4	O	0	0	1	1
I	20	Appetite	9	2	Experimental	4	O	1	10	0	10
I	20	Appetite	9	4	Experimental	4	O	1	10	0	10
I	20	Appetite	9	7	Experimental	4	O	1	10	0	10
I	20	Appetite	12	2	Experimental	4	O	1	10	0	10
I	20	Appetite	12	4	Experimental	4	O	1	10	0	10
I	20	Appetite	12	7	Experimental	4	O	1	10	0	10
I	20	Appetite	15	2	Experimental	4	O	1	10	0	10
I	20	Appetite	15	4	Experimental	4	O	1	10	0	10
I	20	Appetite	15	7	Experimental	4	O	1	10	0	10
I	20	Appetite	18	2	Experimental	4	O	1	10	0	10
I	20	Appetite	18	4	Experimental	4	O	1	10	0	10
I	20	Appetite	18	7	Experimental	4	O	1	10	0	10
I	20	Appetite	21	2	Experimental	4	O	1	10	0	10
I	20	Appetite	21	4	Experimental	4	O	1	10	0	10
I	20	Appetite	21	7	Experimental	4	O	1	10	0	10
I	20	Appetite	24	2	Experimental	4	O	0.9	9	1	10
I	20	Appetite	24	4	Experimental	4	O	0.5	5	5	10
I	20	Appetite	24	7	Experimental	4	O	0.6	6	4	10
I	20	Appetite	27	2	Experimental	4	O	0.1	1	9	10
I	20	Appetite	27	4	Experimental	4	O	0.1	1	9	10
I	20	Appetite	27	7	Experimental	4	O	0	0	10	10
I	20	Appetite	30	2	Experimental	4	O	0.1	1	9	10
I	20	Appetite	30	4	Experimental	4	O	0	0	7	7
I	20	Appetite	30	7	Experimental	4	O	0	0	4	4
I	20	Appetite	33	2	Experimental	4	O	0	0	4	4
I	20	Appetite	33	4	Experimental	4	O	0	0	1	1
I	20	Color	9	2	Experimental	4	O	1	10	0	10
I	20	Color	9	4	Experimental	4	O	1	10	0	10
I	20	Color	9	7	Experimental	4	O	1	10	0	10
I	20	Color	12	2	Experimental	4	O	1	10	0	10
I	20	Color	12	4	Experimental	4	O	1	10	0	10
I	20	Color	12	7	Experimental	4	O	1	10	0	10
I	20	Color	15	2	Experimental	4	O	1	10	0	10
I	20	Color	15	4	Experimental	4	O	1	10	0	10
I	20	Color	15	7	Experimental	4	O	1	10	0	10
I	20	Color	18	2	Experimental	4	O	1	10	0	10
I	20	Color	18	4	Experimental	4	O	1	10	0	10
I	20	Color	18	7	Experimental	4	O	1	10	0	10
I	20	Color	21	2	Experimental	4	O	1	10	0	10
I	20	Color	21	4	Experimental	4	O	1	10	0	10
I	20	Color	21	7	Experimental	4	O	1	10	0	10
I	20	Color	24	2	Experimental	4	O	1	10	0	10
I	20	Color	24	4	Experimental	4	O	0.6	6	4	10
I	20	Color	24	7	Experimental	4	O	0.6	6	4	10
I	20	Color	27	2	Experimental	4	O	0.4	4	6	10
I	20	Color	27	4	Experimental	4	O	0.1	1	9	10
I	20	Color	27	7	Experimental	4	O	0.1	1	9	10
I	20	Color	30	2	Experimental	4	O	0.1	1	9	10
I	20	Color	30	4	Experimental	4	O	0	0	7	7
I	20	Color	30	7	Experimental	4	O	0	0	4	4
I	20	Color	33	2	Experimental	4	O	0	0	4	4
I	20	Color	33	4	Experimental	4	O	0	0	1	1
I	20	Reaction	9	2	Experimental	4	M	0.4	4	6	10
I	20	Reaction	9	4	Experimental	4	M	0.6	6	4	10
I	20	Reaction	9	7	Experimental	4	M	0.6	6	4	10
I	20	Reaction	12	2	Experimental	4	M	0.8	8	2	10
I	20	Reaction	12	4	Experimental	4	M	0.7	7	3	10
I	20	Reaction	12	7	Experimental	4	M	0.8	8	2	10
I	20	Reaction	15	2	Experimental	4	M	0.7	7	3	10
I	20	Reaction	15	4	Experimental	4	M	0.7	7	3	10
I	20	Reaction	15	7	Experimental	4	M	0.9	9	1	10
I	20	Reaction	18	2	Experimental	4	M	0.8	8	2	10
I	20	Reaction	18	4	Experimental	4	M	0.8	8	2	10
I	20	Reaction	18	7	Experimental	4	M	0.9	9	1	10
I	20	Reaction	21	2	Experimental	4	M	0.6	6	4	10
I	20	Reaction	21	4	Experimental	4	M	0.7	7	3	10
I	20	Reaction	21	7	Experimental	4	M	0.6	6	4	10
I	20	Reaction	24	2	Experimental	4	M	0.5	5	5	10
I	20	Reaction	24	4	Experimental	4	M	0.2	2	8	10
I	20	Reaction	24	7	Experimental	4	M	0.6	6	4	10
I	20	Reaction	27	2	Experimental	4	M	0.1	1	9	10
I	20	Reaction	27	4	Experimental	4	M	0.1	1	9	10
I	20	Reaction	27	7	Experimental	4	M	0	0	10	10
I	20	Reaction	30	2	Experimental	4	M	0	0	8	8
I	20	Reaction	30	4	Experimental	4	M	0	0	7	7
I	20	Reaction	30	7	Experimental	4	M	0	0	3	3
I	20	Reaction	33	2	Experimental	4	M	0	0	2	2
I	20	Appetite	9	2	Experimental	4	M	1	10	0	10
I	20	Appetite	9	4	Experimental	4	M	1	10	0	10
I	20	Appetite	9	7	Experimental	4	M	1	10	0	10
I	20	Appetite	12	2	Experimental	4	M	1	10	0	10
I	20	Appetite	12	4	Experimental	4	M	1	10	0	10
I	20	Appetite	12	7	Experimental	4	M	1	10	0	10
I	20	Appetite	15	2	Experimental	4	M	1	10	0	10
I	20	Appetite	15	4	Experimental	4	M	1	10	0	10
I	20	Appetite	15	7	Experimental	4	M	1	10	0	10
I	20	Appetite	18	2	Experimental	4	M	1	10	0	10
I	20	Appetite	18	4	Experimental	4	M	1	10	0	10
I	20	Appetite	18	7	Experimental	4	M	1	10	0	10
I	20	Appetite	21	2	Experimental	4	M	1	10	0	10
I	20	Appetite	21	4	Experimental	4	M	1	10	0	10
I	20	Appetite	21	7	Experimental	4	M	0.9	9	1	10
I	20	Appetite	24	2	Experimental	4	M	1	10	0	10
I	20	Appetite	24	4	Experimental	4	M	0.5	5	5	10
I	20	Appetite	24	7	Experimental	4	M	0.9	9	1	10
I	20	Appetite	27	2	Experimental	4	M	0.5	5	5	10
I	20	Appetite	27	4	Experimental	4	M	0.3	3	7	10
I	20	Appetite	27	7	Experimental	4	M	0.2	2	8	10
I	20	Appetite	30	2	Experimental	4	M	0.25	2	6	8
I	20	Appetite	30	4	Experimental	4	M	0	0	7	7
I	20	Appetite	30	7	Experimental	4	M	0	0	3	3
I	20	Appetite	33	2	Experimental	4	M	0	0	2	2
I	20	Color	9	2	Experimental	4	M	1	10	0	10
I	20	Color	9	4	Experimental	4	M	1	10	0	10
I	20	Color	9	7	Experimental	4	M	1	10	0	10
I	20	Color	12	2	Experimental	4	M	1	10	0	10
I	20	Color	12	4	Experimental	4	M	1	10	0	10
I	20	Color	12	7	Experimental	4	M	1	10	0	10
I	20	Color	15	2	Experimental	4	M	1	10	0	10
I	20	Color	15	4	Experimental	4	M	1	10	0	10
I	20	Color	15	7	Experimental	4	M	1	10	0	10
I	20	Color	18	2	Experimental	4	M	1	10	0	10
I	20	Color	18	4	Experimental	4	M	1	10	0	10
I	20	Color	18	7	Experimental	4	M	1	10	0	10
I	20	Color	21	2	Experimental	4	M	1	10	0	10
I	20	Color	21	4	Experimental	4	M	1	10	0	10
I	20	Color	21	7	Experimental	4	M	1	10	0	10
I	20	Color	24	2	Experimental	4	M	1	10	0	10
I	20	Color	24	4	Experimental	4	M	0.7	7	3	10
I	20	Color	24	7	Experimental	4	M	0.7	7	3	10
I	20	Color	27	2	Experimental	4	M	0.4	4	6	10
I	20	Color	27	4	Experimental	4	M	0.1	1	9	10
I	20	Color	27	7	Experimental	4	M	0.3	3	7	10
I	20	Color	30	2	Experimental	4	M	0.25	2	6	8
I	20	Color	30	4	Experimental	4	M	0	0	7	7
I	20	Color	30	7	Experimental	4	M	0	0	3	3
I	20	Color	33	2	Experimental	4	M	0	0	2	2
I	20	Reaction	9	2	Experimental	6	O	0.5	5	5	10
I	20	Reaction	9	4	Experimental	6	O	0.6	6	4	10
I	20	Reaction	9	7	Experimental	6	O	0.7	7	3	10
I	20	Reaction	12	2	Experimental	6	O	1	10	0	10
I	20	Reaction	12	4	Experimental	6	O	1	10	0	10
I	20	Reaction	12	7	Experimental	6	O	0.8	8	2	10
I	20	Reaction	15	2	Experimental	6	O	0.8	8	2	10
I	20	Reaction	15	4	Experimental	6	O	0.6	6	4	10
I	20	Reaction	15	7	Experimental	6	O	1	10	0	10
I	20	Reaction	18	2	Experimental	6	O	1	10	0	10
I	20	Reaction	18	4	Experimental	6	O	1	10	0	10
I	20	Reaction	18	7	Experimental	6	O	1	10	0	10
I	20	Reaction	21	2	Experimental	6	O	0.8	8	2	10
I	20	Reaction	21	4	Experimental	6	O	0.9	9	1	10
I	20	Reaction	21	7	Experimental	6	O	0.7	7	3	10
I	20	Reaction	24	2	Experimental	6	O	0.4	4	6	10
I	20	Reaction	24	4	Experimental	6	O	0.2	2	8	10
I	20	Reaction	24	7	Experimental	6	O	0.1	1	9	10
I	20	Reaction	27	2	Experimental	6	O	0	0	9	9
I	20	Reaction	27	4	Experimental	6	O	0	0	9	9
I	20	Reaction	27	7	Experimental	6	O	0	0	6	6
I	20	Reaction	30	2	Experimental	6	O	0	0	4	4
I	20	Appetite	9	2	Experimental	6	O	1	10	0	10
I	20	Appetite	9	4	Experimental	6	O	1	10	0	10
I	20	Appetite	9	7	Experimental	6	O	1	10	0	10
I	20	Appetite	12	2	Experimental	6	O	1	10	0	10
I	20	Appetite	12	4	Experimental	6	O	1	10	0	10
I	20	Appetite	12	7	Experimental	6	O	1	10	0	10
I	20	Appetite	15	2	Experimental	6	O	1	10	0	10
I	20	Appetite	15	4	Experimental	6	O	1	10	0	10
I	20	Appetite	15	7	Experimental	6	O	1	10	0	10
I	20	Appetite	18	2	Experimental	6	O	1	10	0	10
I	20	Appetite	18	4	Experimental	6	O	1	10	0	10
I	20	Appetite	18	7	Experimental	6	O	1	10	0	10
I	20	Appetite	21	2	Experimental	6	O	1	10	0	10
I	20	Appetite	21	4	Experimental	6	O	1	10	0	10
I	20	Appetite	21	7	Experimental	6	O	1	10	0	10
I	20	Appetite	24	2	Experimental	6	O	0.7	7	3	10
I	20	Appetite	24	4	Experimental	6	O	0.5	5	5	10
I	20	Appetite	24	7	Experimental	6	O	0.2	2	8	10
I	20	Appetite	27	2	Experimental	6	O	0.111111	1	8	9
I	20	Appetite	27	4	Experimental	6	O	0	0	9	9
I	20	Appetite	27	7	Experimental	6	O	0	0	6	6
I	20	Appetite	30	2	Experimental	6	O	0	0	4	4
I	20	Color	9	2	Experimental	6	O	1	10	0	10
I	20	Color	9	4	Experimental	6	O	1	10	0	10
I	20	Color	9	7	Experimental	6	O	1	10	0	10
I	20	Color	12	2	Experimental	6	O	1	10	0	10
I	20	Color	12	4	Experimental	6	O	1	10	0	10
I	20	Color	12	7	Experimental	6	O	1	10	0	10
I	20	Color	15	2	Experimental	6	O	1	10	0	10
I	20	Color	15	4	Experimental	6	O	1	10	0	10
I	20	Color	15	7	Experimental	6	O	1	10	0	10
I	20	Color	18	2	Experimental	6	O	1	10	0	10
I	20	Color	18	4	Experimental	6	O	1	10	0	10
I	20	Color	18	7	Experimental	6	O	1	10	0	10
I	20	Color	21	2	Experimental	6	O	1	10	0	10
I	20	Color	21	4	Experimental	6	O	1	10	0	10
I	20	Color	21	7	Experimental	6	O	1	10	0	10
I	20	Color	24	2	Experimental	6	O	0.8	8	2	10
I	20	Color	24	4	Experimental	6	O	0.6	6	4	10
I	20	Color	24	7	Experimental	6	O	0.5	5	5	10
I	20	Color	27	2	Experimental	6	O	0.111111	1	8	9
I	20	Color	27	4	Experimental	6	O	0	0	9	9
I	20	Color	27	7	Experimental	6	O	0	0	6	6
I	20	Color	30	2	Experimental	6	O	0	0	4	4
I	20	Reaction	9	2	Experimental	6	M	0.7	7	3	10
I	20	Reaction	9	4	Experimental	6	M	0.6	6	4	10
I	20	Reaction	9	7	Experimental	6	M	0.9	9	1	10
I	20	Reaction	12	2	Experimental	6	M	0.8	8	2	10
I	20	Reaction	12	4	Experimental	6	M	0.8	8	2	10
I	20	Reaction	12	7	Experimental	6	M	0.8	8	2	10
I	20	Reaction	15	2	Experimental	6	M	0.6	6	4	10
I	20	Reaction	15	4	Experimental	6	M	0.8	8	2	10
I	20	Reaction	15	7	Experimental	6	M	0.8	8	2	10
I	20	Reaction	18	2	Experimental	6	M	0.8	8	2	10
I	20	Reaction	18	4	Experimental	6	M	0.8	8	2	10
I	20	Reaction	18	7	Experimental	6	M	0.8	8	2	10
I	20	Reaction	21	2	Experimental	6	M	0.4	4	6	10
I	20	Reaction	21	4	Experimental	6	M	0.7	7	3	10
I	20	Reaction	21	7	Experimental	6	M	0.6	6	4	10
I	20	Reaction	24	2	Experimental	6	M	0.3	3	7	10
I	20	Reaction	24	4	Experimental	6	M	0.1	1	9	10
I	20	Reaction	24	7	Experimental	6	M	0	0	10	10
I	20	Reaction	27	2	Experimental	6	M	0	0	10	10
I	20	Reaction	27	4	Experimental	6	M	0	0	9	9
I	20	Reaction	27	7	Experimental	6	M	0	0	7	7
I	20	Reaction	30	2	Experimental	6	M	0	0	2	2
I	20	Reaction	30	4	Experimental	6	M	0	0	1	1
I	20	Appetite	9	2	Experimental	6	M	1	10	0	10
I	20	Appetite	9	4	Experimental	6	M	1	10	0	10
I	20	Appetite	9	7	Experimental	6	M	1	10	0	10
I	20	Appetite	12	2	Experimental	6	M	1	10	0	10
I	20	Appetite	12	4	Experimental	6	M	1	10	0	10
I	20	Appetite	12	7	Experimental	6	M	1	10	0	10
I	20	Appetite	15	2	Experimental	6	M	1	10	0	10
I	20	Appetite	15	4	Experimental	6	M	1	10	0	10
I	20	Appetite	15	7	Experimental	6	M	1	10	0	10
I	20	Appetite	18	2	Experimental	6	M	1	10	0	10
I	20	Appetite	18	4	Experimental	6	M	1	10	0	10
I	20	Appetite	18	7	Experimental	6	M	1	10	0	10
I	20	Appetite	21	2	Experimental	6	M	0.9	9	1	10
I	20	Appetite	21	4	Experimental	6	M	1	10	0	10
I	20	Appetite	21	7	Experimental	6	M	1	10	0	10
I	20	Appetite	24	2	Experimental	6	M	0.6	6	4	10
I	20	Appetite	24	4	Experimental	6	M	0.3	3	7	10
I	20	Appetite	24	7	Experimental	6	M	0.2	2	8	10
I	20	Appetite	27	2	Experimental	6	M	0.2	2	8	10
I	20	Appetite	27	4	Experimental	6	M	0	0	9	9
I	20	Appetite	27	7	Experimental	6	M	0.142857	1	6	7
I	20	Appetite	30	2	Experimental	6	M	0	0	2	2
I	20	Appetite	30	4	Experimental	6	M	0	0	1	1
I	20	Color	9	2	Experimental	6	M	1	10	0	10
I	20	Color	9	4	Experimental	6	M	1	10	0	10
I	20	Color	9	7	Experimental	6	M	1	10	0	10
I	20	Color	12	2	Experimental	6	M	1	10	0	10
I	20	Color	12	4	Experimental	6	M	1	10	0	10
I	20	Color	12	7	Experimental	6	M	1	10	0	10
I	20	Color	15	2	Experimental	6	M	1	10	0	10
I	20	Color	15	4	Experimental	6	M	1	10	0	10
I	20	Color	15	7	Experimental	6	M	1	10	0	10
I	20	Color	18	2	Experimental	6	M	1	10	0	10
I	20	Color	18	4	Experimental	6	M	1	10	0	10
I	20	Color	18	7	Experimental	6	M	1	10	0	10
I	20	Color	21	2	Experimental	6	M	1	10	0	10
I	20	Color	21	4	Experimental	6	M	1	10	0	10
I	20	Color	21	7	Experimental	6	M	1	10	0	10
I	20	Color	24	2	Experimental	6	M	1	10	0	10
I	20	Color	24	4	Experimental	6	M	0.4	4	6	10
I	20	Color	24	7	Experimental	6	M	0.3	3	7	10
I	20	Color	27	2	Experimental	6	M	0.1	1	9	10
I	20	Color	27	4	Experimental	6	M	0	0	9	9
I	20	Color	27	7	Experimental	6	M	0.142857	1	6	7
I	20	Color	30	2	Experimental	6	M	0	0	2	2
I	20	Color	30	4	Experimental	6	M	0	0	1	1
I	20	Reaction	9	2	Experimental	7	O	0.5	5	5	10
I	20	Reaction	9	4	Experimental	7	O	0.4	4	6	10
I	20	Reaction	9	7	Experimental	7	O	0.5	5	5	10
I	20	Reaction	12	2	Experimental	7	O	0.4	4	6	10
I	20	Reaction	12	4	Experimental	7	O	0.4	4	6	10
I	20	Reaction	12	7	Experimental	7	O	0.6	6	4	10
I	20	Reaction	15	2	Experimental	7	O	0.5	5	5	10
I	20	Reaction	15	4	Experimental	7	O	0.7	7	3	10
I	20	Reaction	15	7	Experimental	7	O	0.9	9	1	10
I	20	Reaction	18	2	Experimental	7	O	0.7	7	3	10
I	20	Reaction	18	4	Experimental	7	O	0.7	7	3	10
I	20	Reaction	18	7	Experimental	7	O	0.9	9	1	10
I	20	Reaction	21	2	Experimental	7	O	0.8	8	2	10
I	20	Reaction	21	4	Experimental	7	O	0.4	4	6	10
I	20	Reaction	21	7	Experimental	7	O	0.3	3	7	10
I	20	Reaction	24	2	Experimental	7	O	0.3	3	7	10
I	20	Reaction	24	4	Experimental	7	O	0.2	2	8	10
I	20	Reaction	24	7	Experimental	7	O	0.3	3	7	10
I	20	Reaction	27	2	Experimental	7	O	0.111111	1	8	9
I	20	Reaction	27	4	Experimental	7	O	0	0	9	9
I	20	Reaction	27	7	Experimental	7	O	0	0	9	9
I	20	Reaction	30	2	Experimental	7	O	0	0	7	7
I	20	Reaction	30	4	Experimental	7	O	0	0	5	5
I	20	Reaction	30	7	Experimental	7	O	0	0	4	4
I	20	Reaction	33	2	Experimental	7	O	0	0	2	2
I	20	Reaction	33	4	Experimental	7	O	0	0	1	1
I	20	Appetite	9	2	Experimental	7	O	0.7	7	3	10
I	20	Appetite	9	4	Experimental	7	O	1	10	0	10
I	20	Appetite	9	7	Experimental	7	O	1	10	0	10
I	20	Appetite	12	2	Experimental	7	O	1	10	0	10
I	20	Appetite	12	4	Experimental	7	O	1	10	0	10
I	20	Appetite	12	7	Experimental	7	O	1	10	0	10
I	20	Appetite	15	2	Experimental	7	O	1	10	0	10
I	20	Appetite	15	4	Experimental	7	O	1	10	0	10
I	20	Appetite	15	7	Experimental	7	O	0.9	9	1	10
I	20	Appetite	18	2	Experimental	7	O	1	10	0	10
I	20	Appetite	18	4	Experimental	7	O	0.9	9	1	10
I	20	Appetite	18	7	Experimental	7	O	0.9	9	1	10
I	20	Appetite	21	2	Experimental	7	O	1	10	0	10
I	20	Appetite	21	4	Experimental	7	O	1	10	0	10
I	20	Appetite	21	7	Experimental	7	O	1	10	0	10
I	20	Appetite	24	2	Experimental	7	O	0.8	8	2	10
I	20	Appetite	24	4	Experimental	7	O	0.5	5	5	10
I	20	Appetite	24	7	Experimental	7	O	0.5	5	5	10
I	20	Appetite	27	2	Experimental	7	O	0.555556	5	4	9
I	20	Appetite	27	4	Experimental	7	O	0.222222	2	7	9
I	20	Appetite	27	7	Experimental	7	O	0.222222	2	7	9
I	20	Appetite	30	2	Experimental	7	O	0	0	7	7
I	20	Appetite	30	4	Experimental	7	O	0	0	5	5
I	20	Appetite	30	7	Experimental	7	O	0	0	4	4
I	20	Appetite	33	2	Experimental	7	O	0	0	2	2
I	20	Appetite	33	4	Experimental	7	O	0	0	1	1
I	20	Color	9	2	Experimental	7	O	1	10	0	10
I	20	Color	9	4	Experimental	7	O	1	10	0	10
I	20	Color	9	7	Experimental	7	O	1	10	0	10
I	20	Color	12	2	Experimental	7	O	1	10	0	10
I	20	Color	12	4	Experimental	7	O	1	10	0	10
I	20	Color	12	7	Experimental	7	O	1	10	0	10
I	20	Color	15	2	Experimental	7	O	1	10	0	10
I	20	Color	15	4	Experimental	7	O	1	10	0	10
I	20	Color	15	7	Experimental	7	O	1	10	0	10
I	20	Color	18	2	Experimental	7	O	1	10	0	10
I	20	Color	18	4	Experimental	7	O	1	10	0	10
I	20	Color	18	7	Experimental	7	O	1	10	0	10
I	20	Color	21	2	Experimental	7	O	1	10	0	10
I	20	Color	21	4	Experimental	7	O	1	10	0	10
I	20	Color	21	7	Experimental	7	O	1	10	0	10
I	20	Color	24	2	Experimental	7	O	0.9	9	1	10
I	20	Color	24	4	Experimental	7	O	0.6	6	4	10
I	20	Color	24	7	Experimental	7	O	0.6	6	4	10
I	20	Color	27	2	Experimental	7	O	0.111111	1	8	9
I	20	Color	27	4	Experimental	7	O	0.111111	1	8	9
I	20	Color	27	7	Experimental	7	O	0.222222	2	7	9
I	20	Color	30	2	Experimental	7	O	0.142857	1	6	7
I	20	Color	30	4	Experimental	7	O	0	0	5	5
I	20	Color	30	7	Experimental	7	O	0	0	4	4
I	20	Color	33	2	Experimental	7	O	0	0	2	2
I	20	Color	33	4	Experimental	7	O	0	0	1	1
I	20	Reaction	9	2	Experimental	7	M	0.7	7	3	10
I	20	Reaction	9	4	Experimental	7	M	0.6	6	4	10
I	20	Reaction	9	7	Experimental	7	M	0.5	5	5	10
I	20	Reaction	12	2	Experimental	7	M	0.4	4	6	10
I	20	Reaction	12	4	Experimental	7	M	0.5	5	5	10
I	20	Reaction	12	7	Experimental	7	M	0.5	5	5	10
I	20	Reaction	15	2	Experimental	7	M	0.6	6	4	10
I	20	Reaction	15	4	Experimental	7	M	0.5	5	5	10
I	20	Reaction	15	7	Experimental	7	M	0.7	7	3	10
I	20	Reaction	18	2	Experimental	7	M	0.6	6	4	10
I	20	Reaction	18	4	Experimental	7	M	0.6	6	4	10
I	20	Reaction	18	7	Experimental	7	M	0.5	5	5	10
I	20	Reaction	21	2	Experimental	7	M	0.5	5	5	10
I	20	Reaction	21	4	Experimental	7	M	0.5	5	5	10
I	20	Reaction	21	7	Experimental	7	M	0.4	4	6	10
I	20	Reaction	24	2	Experimental	7	M	0.3	3	7	10
I	20	Reaction	24	4	Experimental	7	M	0	0	10	10
I	20	Reaction	24	7	Experimental	7	M	0	0	10	10
I	20	Reaction	27	2	Experimental	7	M	0	0	10	10
I	20	Reaction	27	4	Experimental	7	M	0	0	9	9
I	20	Reaction	27	7	Experimental	7	M	0	0	9	9
I	20	Reaction	30	2	Experimental	7	M	0	0	7	7
I	20	Reaction	30	4	Experimental	7	M	0	0	5	5
I	20	Reaction	30	7	Experimental	7	M	0	0	1	1
I	20	Reaction	33	2	Experimental	7	M	0	0	1	1
I	20	Appetite	9	2	Experimental	7	M	1	10	0	10
I	20	Appetite	9	4	Experimental	7	M	1	10	0	10
I	20	Appetite	9	7	Experimental	7	M	1	10	0	10
I	20	Appetite	12	2	Experimental	7	M	1	10	0	10
I	20	Appetite	12	4	Experimental	7	M	1	10	0	10
I	20	Appetite	12	7	Experimental	7	M	0.9	9	1	10
I	20	Appetite	15	2	Experimental	7	M	0.9	9	1	10
I	20	Appetite	15	4	Experimental	7	M	1	10	0	10
I	20	Appetite	15	7	Experimental	7	M	1	10	0	10
I	20	Appetite	18	2	Experimental	7	M	0.9	9	1	10
I	20	Appetite	18	4	Experimental	7	M	0.9	9	1	10
I	20	Appetite	18	7	Experimental	7	M	1	10	0	10
I	20	Appetite	21	2	Experimental	7	M	0.9	9	1	10
I	20	Appetite	21	4	Experimental	7	M	1	10	0	10
I	20	Appetite	21	7	Experimental	7	M	0.9	9	1	10
I	20	Appetite	24	2	Experimental	7	M	0.8	8	2	10
I	20	Appetite	24	4	Experimental	7	M	0.4	4	6	10
I	20	Appetite	24	7	Experimental	7	M	0.4	4	6	10
I	20	Appetite	27	2	Experimental	7	M	0.4	4	6	10
I	20	Appetite	27	4	Experimental	7	M	0.222222	2	7	9
I	20	Appetite	27	7	Experimental	7	M	0.333333	3	6	9
I	20	Appetite	30	2	Experimental	7	M	0	0	7	7
I	20	Appetite	30	4	Experimental	7	M	0	0	5	5
I	20	Appetite	30	7	Experimental	7	M	0	0	1	1
I	20	Appetite	33	2	Experimental	7	M	0	0	1	1
I	20	Color	9	2	Experimental	7	M	1	10	0	10
I	20	Color	9	4	Experimental	7	M	1	10	0	10
I	20	Color	9	7	Experimental	7	M	1	10	0	10
I	20	Color	12	2	Experimental	7	M	1	10	0	10
I	20	Color	12	4	Experimental	7	M	1	10	0	10
I	20	Color	12	7	Experimental	7	M	1	10	0	10
I	20	Color	15	2	Experimental	7	M	1	10	0	10
I	20	Color	15	4	Experimental	7	M	1	10	0	10
I	20	Color	15	7	Experimental	7	M	1	10	0	10
I	20	Color	18	2	Experimental	7	M	1	10	0	10
I	20	Color	18	4	Experimental	7	M	1	10	0	10
I	20	Color	18	7	Experimental	7	M	1	10	0	10
I	20	Color	21	2	Experimental	7	M	1	10	0	10
I	20	Color	21	4	Experimental	7	M	1	10	0	10
I	20	Color	21	7	Experimental	7	M	1	10	0	10
I	20	Color	24	2	Experimental	7	M	1	10	0	10
I	20	Color	24	4	Experimental	7	M	0.5	5	5	10
I	20	Color	24	7	Experimental	7	M	0.4	4	6	10
I	20	Color	27	2	Experimental	7	M	0.3	3	7	10
I	20	Color	27	4	Experimental	7	M	0.111111	1	8	9
I	20	Color	27	7	Experimental	7	M	0.333333	3	6	9
I	20	Color	30	2	Experimental	7	M	0	0	7	7
I	20	Color	30	4	Experimental	7	M	0	0	5	5
I	20	Color	30	7	Experimental	7	M	0	0	1	1
I	20	Color	33	2	Experimental	7	M	0	0	1	1
I	20	Reaction	9	2	Experimental	8	O	0.4	4	6	10
I	20	Reaction	9	4	Experimental	8	O	0.3	3	7	10
I	20	Reaction	9	7	Experimental	8	O	0.2	2	8	10
I	20	Reaction	12	2	Experimental	8	O	0.5	5	5	10
I	20	Reaction	12	4	Experimental	8	O	0.5	5	5	10
I	20	Reaction	12	7	Experimental	8	O	0.5	5	5	10
I	20	Reaction	15	2	Experimental	8	O	0.7	7	3	10
I	20	Reaction	15	4	Experimental	8	O	0.5	5	5	10
I	20	Reaction	15	7	Experimental	8	O	0.7	7	3	10
I	20	Reaction	18	2	Experimental	8	O	0.6	6	4	10
I	20	Reaction	18	4	Experimental	8	O	0.7	7	3	10
I	20	Reaction	18	7	Experimental	8	O	0.6	6	4	10
I	20	Reaction	21	2	Experimental	8	O	0.7	7	3	10
I	20	Reaction	21	4	Experimental	8	O	0.7	7	3	10
I	20	Reaction	21	7	Experimental	8	O	0.4	4	6	10
I	20	Reaction	24	2	Experimental	8	O	0.2	2	8	10
I	20	Reaction	24	4	Experimental	8	O	0.1	1	9	10
I	20	Reaction	24	7	Experimental	8	O	0	0	10	10
I	20	Reaction	27	2	Experimental	8	O	0	0	9	9
I	20	Reaction	27	4	Experimental	8	O	0	0	9	9
I	20	Reaction	27	7	Experimental	8	O	0	0	7	7
I	20	Reaction	30	2	Experimental	8	O	0	0	6	6
I	20	Reaction	30	4	Experimental	8	O	0	0	2	2
I	20	Appetite	9	2	Experimental	8	O	1	10	0	10
I	20	Appetite	9	4	Experimental	8	O	1	10	0	10
I	20	Appetite	9	7	Experimental	8	O	0.8	8	2	10
I	20	Appetite	12	2	Experimental	8	O	1	10	0	10
I	20	Appetite	12	4	Experimental	8	O	1	10	0	10
I	20	Appetite	12	7	Experimental	8	O	1	10	0	10
I	20	Appetite	15	2	Experimental	8	O	1	10	0	10
I	20	Appetite	15	4	Experimental	8	O	1	10	0	10
I	20	Appetite	15	7	Experimental	8	O	1	10	0	10
I	20	Appetite	18	2	Experimental	8	O	0.9	9	1	10
I	20	Appetite	18	4	Experimental	8	O	1	10	0	10
I	20	Appetite	18	7	Experimental	8	O	1	10	0	10
I	20	Appetite	21	2	Experimental	8	O	0.9	9	1	10
I	20	Appetite	21	4	Experimental	8	O	1	10	0	10
I	20	Appetite	21	7	Experimental	8	O	1	10	0	10
I	20	Appetite	24	2	Experimental	8	O	0.6	6	4	10
I	20	Appetite	24	4	Experimental	8	O	0	0	10	10
I	20	Appetite	24	7	Experimental	8	O	0	0	10	10
I	20	Appetite	27	2	Experimental	8	O	0	0	9	9
I	20	Appetite	27	4	Experimental	8	O	0	0	9	9
I	20	Appetite	27	7	Experimental	8	O	0	0	7	7
I	20	Appetite	30	2	Experimental	8	O	0	0	6	6
I	20	Appetite	30	4	Experimental	8	O	0	0	2	2
I	20	Color	9	2	Experimental	8	O	1	10	0	10
I	20	Color	9	4	Experimental	8	O	1	10	0	10
I	20	Color	9	7	Experimental	8	O	1	10	0	10
I	20	Color	12	2	Experimental	8	O	1	10	0	10
I	20	Color	12	4	Experimental	8	O	1	10	0	10
I	20	Color	12	7	Experimental	8	O	1	10	0	10
I	20	Color	15	2	Experimental	8	O	1	10	0	10
I	20	Color	15	4	Experimental	8	O	1	10	0	10
I	20	Color	15	7	Experimental	8	O	1	10	0	10
I	20	Color	18	2	Experimental	8	O	1	10	0	10
I	20	Color	18	4	Experimental	8	O	1	10	0	10
I	20	Color	18	7	Experimental	8	O	1	10	0	10
I	20	Color	21	2	Experimental	8	O	1	10	0	10
I	20	Color	21	4	Experimental	8	O	1	10	0	10
I	20	Color	21	7	Experimental	8	O	1	10	0	10
I	20	Color	24	2	Experimental	8	O	1	10	0	10
I	20	Color	24	4	Experimental	8	O	0.5	5	5	10
I	20	Color	24	7	Experimental	8	O	0.4	4	6	10
I	20	Color	27	2	Experimental	8	O	0	0	9	9
I	20	Color	27	4	Experimental	8	O	0.111111	1	8	9
I	20	Color	27	7	Experimental	8	O	0	0	7	7
I	20	Color	30	2	Experimental	8	O	0	0	6	6
I	20	Color	30	4	Experimental	8	O	0	0	2	2
I	20	Reaction	9	2	Experimental	8	M	0.6	6	4	10
I	20	Reaction	9	4	Experimental	8	M	0.6	6	4	10
I	20	Reaction	9	7	Experimental	8	M	0.5	5	5	10
I	20	Reaction	12	2	Experimental	8	M	0.5	5	5	10
I	20	Reaction	12	4	Experimental	8	M	0.6	6	4	10
I	20	Reaction	12	7	Experimental	8	M	0.6	6	4	10
I	20	Reaction	15	2	Experimental	8	M	0.7	7	3	10
I	20	Reaction	15	4	Experimental	8	M	0.7	7	3	10
I	20	Reaction	15	7	Experimental	8	M	0.8	8	2	10
I	20	Reaction	18	2	Experimental	8	M	0.7	7	3	10
I	20	Reaction	18	4	Experimental	8	M	0.7	7	3	10
I	20	Reaction	18	7	Experimental	8	M	0.8	8	2	10
I	20	Reaction	21	2	Experimental	8	M	0.8	8	2	10
I	20	Reaction	21	4	Experimental	8	M	0.8	8	2	10
I	20	Reaction	21	7	Experimental	8	M	0.7	7	3	10
I	20	Reaction	24	2	Experimental	8	M	0.3	3	7	10
I	20	Reaction	24	4	Experimental	8	M	0.4	4	6	10
I	20	Reaction	24	7	Experimental	8	M	0.2	2	8	10
I	20	Reaction	27	2	Experimental	8	M	0	0	10	10
I	20	Reaction	27	4	Experimental	8	M	0	0	10	10
I	20	Reaction	27	7	Experimental	8	M	0	0	8	8
I	20	Reaction	30	2	Experimental	8	M	0	0	5	5
I	20	Reaction	30	4	Experimental	8	M	0	0	3	3
I	20	Reaction	30	7	Experimental	8	M	0	0	1	1
I	20	Appetite	9	2	Experimental	8	M	0.8	8	2	10
I	20	Appetite	9	4	Experimental	8	M	0.7	7	3	10
I	20	Appetite	9	7	Experimental	8	M	0.9	9	1	10
I	20	Appetite	12	2	Experimental	8	M	1	10	0	10
I	20	Appetite	12	4	Experimental	8	M	0.8	8	2	10
I	20	Appetite	12	7	Experimental	8	M	0.9	9	1	10
I	20	Appetite	15	2	Experimental	8	M	0.9	9	1	10
I	20	Appetite	15	4	Experimental	8	M	1	10	0	10
I	20	Appetite	15	7	Experimental	8	M	0.9	9	1	10
I	20	Appetite	18	2	Experimental	8	M	0.8	8	2	10
I	20	Appetite	18	4	Experimental	8	M	0.9	9	1	10
I	20	Appetite	18	7	Experimental	8	M	1	10	0	10
I	20	Appetite	21	2	Experimental	8	M	1	10	0	10
I	20	Appetite	21	4	Experimental	8	M	1	10	0	10
I	20	Appetite	21	7	Experimental	8	M	0.8	8	2	10
I	20	Appetite	24	2	Experimental	8	M	0.6	6	4	10
I	20	Appetite	24	4	Experimental	8	M	0.2	2	8	10
I	20	Appetite	24	7	Experimental	8	M	0.1	1	9	10
I	20	Appetite	27	2	Experimental	8	M	0	0	10	10
I	20	Appetite	27	4	Experimental	8	M	0	0	10	10
I	20	Appetite	27	7	Experimental	8	M	0	0	8	8
I	20	Appetite	30	2	Experimental	8	M	0	0	5	5
I	20	Appetite	30	4	Experimental	8	M	0	0	3	3
I	20	Appetite	30	7	Experimental	8	M	0	0	1	1
I	20	Color	9	2	Experimental	8	M	1	10	0	10
I	20	Color	9	4	Experimental	8	M	1	10	0	10
I	20	Color	9	7	Experimental	8	M	1	10	0	10
I	20	Color	12	2	Experimental	8	M	1	10	0	10
I	20	Color	12	4	Experimental	8	M	1	10	0	10
I	20	Color	12	7	Experimental	8	M	1	10	0	10
I	20	Color	15	2	Experimental	8	M	1	10	0	10
I	20	Color	15	4	Experimental	8	M	1	10	0	10
I	20	Color	15	7	Experimental	8	M	1	10	0	10
I	20	Color	18	2	Experimental	8	M	1	10	0	10
I	20	Color	18	4	Experimental	8	M	1	10	0	10
I	20	Color	18	7	Experimental	8	M	1	10	0	10
I	20	Color	21	2	Experimental	8	M	1	10	0	10
I	20	Color	21	4	Experimental	8	M	1	10	0	10
I	20	Color	21	7	Experimental	8	M	1	10	0	10
I	20	Color	24	2	Experimental	8	M	1	10	0	10
I	20	Color	24	4	Experimental	8	M	0.6	6	4	10
I	20	Color	24	7	Experimental	8	M	0.4	4	6	10
I	20	Color	27	2	Experimental	8	M	0.1	1	9	10
I	20	Color	27	4	Experimental	8	M	0	0	10	10
I	20	Color	27	7	Experimental	8	M	0	0	8	8
I	20	Color	30	2	Experimental	8	M	0	0	5	5
I	20	Color	30	4	Experimental	8	M	0	0	3	3
I	20	Color	30	7	Experimental	8	M	0	0	1	1
I	20	Reaction	9	2	Experimental	10	O	0.4	4	6	10
I	20	Reaction	9	4	Experimental	10	O	0.3	3	7	10
I	20	Reaction	9	7	Experimental	10	O	0.3	3	7	10
I	20	Reaction	12	2	Experimental	10	O	0.4	4	6	10
I	20	Reaction	12	4	Experimental	10	O	0.4	4	6	10
I	20	Reaction	12	7	Experimental	10	O	0.4	4	6	10
I	20	Reaction	15	2	Experimental	10	O	0.5	5	5	10
I	20	Reaction	15	4	Experimental	10	O	0.5	5	5	10
I	20	Reaction	15	7	Experimental	10	O	0.7	7	3	10
I	20	Reaction	18	2	Experimental	10	O	0.4	4	6	10
I	20	Reaction	18	4	Experimental	10	O	0.5	5	5	10
I	20	Reaction	18	7	Experimental	10	O	0.5	5	5	10
I	20	Reaction	21	2	Experimental	10	O	0.6	6	4	10
I	20	Reaction	21	4	Experimental	10	O	0.5	5	5	10
I	20	Reaction	21	7	Experimental	10	O	0.2	2	8	10
I	20	Reaction	24	2	Experimental	10	O	0.1	1	9	10
I	20	Reaction	24	4	Experimental	10	O	0.2	2	8	10
I	20	Reaction	24	7	Experimental	10	O	0.1	1	9	10
I	20	Reaction	27	2	Experimental	10	O	0.2	2	8	10
I	20	Reaction	27	4	Experimental	10	O	0.1	1	9	10
I	20	Reaction	27	7	Experimental	10	O	0	0	8	8
I	20	Reaction	30	2	Experimental	10	O	0	0	6	6
I	20	Reaction	30	4	Experimental	10	O	0	0	2	2
I	20	Appetite	9	2	Experimental	10	O	1	10	0	10
I	20	Appetite	9	4	Experimental	10	O	0.8	8	2	10
I	20	Appetite	9	7	Experimental	10	O	0.8	8	2	10
I	20	Appetite	12	2	Experimental	10	O	0.8	8	2	10
I	20	Appetite	12	4	Experimental	10	O	0.8	8	2	10
I	20	Appetite	12	7	Experimental	10	O	0.9	9	1	10
I	20	Appetite	15	2	Experimental	10	O	0.9	9	1	10
I	20	Appetite	15	4	Experimental	10	O	0.9	9	1	10
I	20	Appetite	15	7	Experimental	10	O	0.9	9	1	10
I	20	Appetite	18	2	Experimental	10	O	1	10	0	10
I	20	Appetite	18	4	Experimental	10	O	0.8	8	2	10
I	20	Appetite	18	7	Experimental	10	O	1	10	0	10
I	20	Appetite	21	2	Experimental	10	O	0.9	9	1	10
I	20	Appetite	21	4	Experimental	10	O	0.9	9	1	10
I	20	Appetite	21	7	Experimental	10	O	0.8	8	2	10
I	20	Appetite	24	2	Experimental	10	O	0.5	5	5	10
I	20	Appetite	24	4	Experimental	10	O	0.3	3	7	10
I	20	Appetite	24	7	Experimental	10	O	0.3	3	7	10
I	20	Appetite	27	2	Experimental	10	O	0.3	3	7	10
I	20	Appetite	27	4	Experimental	10	O	0.2	2	8	10
I	20	Appetite	27	7	Experimental	10	O	0.125	1	7	8
I	20	Appetite	30	2	Experimental	10	O	0	0	6	6
I	20	Appetite	30	4	Experimental	10	O	0	0	2	2
I	20	Color	9	2	Experimental	10	O	1	10	0	10
I	20	Color	9	4	Experimental	10	O	1	10	0	10
I	20	Color	9	7	Experimental	10	O	1	10	0	10
I	20	Color	12	2	Experimental	10	O	1	10	0	10
I	20	Color	12	4	Experimental	10	O	1	10	0	10
I	20	Color	12	7	Experimental	10	O	1	10	0	10
I	20	Color	15	2	Experimental	10	O	1	10	0	10
I	20	Color	15	4	Experimental	10	O	1	10	0	10
I	20	Color	15	7	Experimental	10	O	1	10	0	10
I	20	Color	18	2	Experimental	10	O	1	10	0	10
I	20	Color	18	4	Experimental	10	O	1	10	0	10
I	20	Color	18	7	Experimental	10	O	1	10	0	10
I	20	Color	21	2	Experimental	10	O	1	10	0	10
I	20	Color	21	4	Experimental	10	O	1	10	0	10
I	20	Color	21	7	Experimental	10	O	1	10	0	10
I	20	Color	24	2	Experimental	10	O	1	10	0	10
I	20	Color	24	4	Experimental	10	O	0.5	5	5	10
I	20	Color	24	7	Experimental	10	O	0.4	4	6	10
I	20	Color	27	2	Experimental	10	O	0.3	3	7	10
I	20	Color	27	4	Experimental	10	O	0.2	2	8	10
I	20	Color	27	7	Experimental	10	O	0.125	1	7	8
I	20	Color	30	2	Experimental	10	O	0.166667	1	5	6
I	20	Color	30	4	Experimental	10	O	0	0	2	2
I	20	Reaction	9	2	Experimental	10	M	0.5	5	5	10
I	20	Reaction	9	4	Experimental	10	M	0.6	6	4	10
I	20	Reaction	9	7	Experimental	10	M	0.4	4	6	10
I	20	Reaction	12	2	Experimental	10	M	0.5	5	5	10
I	20	Reaction	12	4	Experimental	10	M	0.8	8	2	10
I	20	Reaction	12	7	Experimental	10	M	0.7	7	3	10
I	20	Reaction	15	2	Experimental	10	M	0.7	7	3	10
I	20	Reaction	15	4	Experimental	10	M	0.7	7	3	10
I	20	Reaction	15	7	Experimental	10	M	0.7	7	3	10
I	20	Reaction	18	2	Experimental	10	M	0.4	4	6	10
I	20	Reaction	18	4	Experimental	10	M	0.5	5	5	10
I	20	Reaction	18	7	Experimental	10	M	0.5	5	5	10
I	20	Reaction	21	2	Experimental	10	M	0.7	7	3	10
I	20	Reaction	21	4	Experimental	10	M	0.6	6	4	10
I	20	Reaction	21	7	Experimental	10	M	0.3	3	7	10
I	20	Reaction	24	2	Experimental	10	M	0.3	3	7	10
I	20	Reaction	24	4	Experimental	10	M	0.2	2	8	10
I	20	Reaction	24	7	Experimental	10	M	0.2	2	8	10
I	20	Reaction	27	2	Experimental	10	M	0.1	1	9	10
I	20	Reaction	27	4	Experimental	10	M	0	0	10	10
I	20	Reaction	27	7	Experimental	10	M	0	0	8	8
I	20	Reaction	30	2	Experimental	10	M	0	0	6	6
I	20	Reaction	30	4	Experimental	10	M	0	0	5	5
I	20	Reaction	30	7	Experimental	10	M	0	0	2	2
I	20	Reaction	33	2	Experimental	10	M	0	0	2	2
I	20	Reaction	33	4	Experimental	10	M	0	0	1	1
I	20	Appetite	9	2	Experimental	10	M	0.9	9	1	10
I	20	Appetite	9	4	Experimental	10	M	0.8	8	2	10
I	20	Appetite	9	7	Experimental	10	M	0.9	9	1	10
I	20	Appetite	12	2	Experimental	10	M	0.9	9	1	10
I	20	Appetite	12	4	Experimental	10	M	1	10	0	10
I	20	Appetite	12	7	Experimental	10	M	1	10	0	10
I	20	Appetite	15	2	Experimental	10	M	1	10	0	10
I	20	Appetite	15	4	Experimental	10	M	0.9	9	1	10
I	20	Appetite	15	7	Experimental	10	M	1	10	0	10
I	20	Appetite	18	2	Experimental	10	M	0.9	9	1	10
I	20	Appetite	18	4	Experimental	10	M	0.9	9	1	10
I	20	Appetite	18	7	Experimental	10	M	0.9	9	1	10
I	20	Appetite	21	2	Experimental	10	M	0.9	9	1	10
I	20	Appetite	21	4	Experimental	10	M	0.9	9	1	10
I	20	Appetite	21	7	Experimental	10	M	1	10	0	10
I	20	Appetite	24	2	Experimental	10	M	0.6	6	4	10
I	20	Appetite	24	4	Experimental	10	M	0.2	2	8	10
I	20	Appetite	24	7	Experimental	10	M	0.4	4	6	10
I	20	Appetite	27	2	Experimental	10	M	0.3	3	7	10
I	20	Appetite	27	4	Experimental	10	M	0.1	1	9	10
I	20	Appetite	27	7	Experimental	10	M	0	0	8	8
I	20	Appetite	30	2	Experimental	10	M	0	0	6	6
I	20	Appetite	30	4	Experimental	10	M	0	0	5	5
I	20	Appetite	30	7	Experimental	10	M	0	0	2	2
I	20	Appetite	33	2	Experimental	10	M	0	0	2	2
I	20	Appetite	33	4	Experimental	10	M	0	0	1	1
I	20	Color	9	2	Experimental	10	M	1	10	0	10
I	20	Color	9	4	Experimental	10	M	1	10	0	10
I	20	Color	9	7	Experimental	10	M	1	10	0	10
I	20	Color	12	2	Experimental	10	M	1	10	0	10
I	20	Color	12	4	Experimental	10	M	1	10	0	10
I	20	Color	12	7	Experimental	10	M	1	10	0	10
I	20	Color	15	2	Experimental	10	M	1	10	0	10
I	20	Color	15	4	Experimental	10	M	1	10	0	10
I	20	Color	15	7	Experimental	10	M	1	10	0	10
I	20	Color	18	2	Experimental	10	M	1	10	0	10
I	20	Color	18	4	Experimental	10	M	1	10	0	10
I	20	Color	18	7	Experimental	10	M	1	10	0	10
I	20	Color	21	2	Experimental	10	M	1	10	0	10
I	20	Color	21	4	Experimental	10	M	1	10	0	10
I	20	Color	21	7	Experimental	10	M	1	10	0	10
I	20	Color	24	2	Experimental	10	M	1	10	0	10
I	20	Color	24	4	Experimental	10	M	0.6	6	4	10
I	20	Color	24	7	Experimental	10	M	0.5	5	5	10
I	20	Color	27	2	Experimental	10	M	0.3	3	7	10
I	20	Color	27	4	Experimental	10	M	0.1	1	9	10
I	20	Color	27	7	Experimental	10	M	0	0	8	8
I	20	Color	30	2	Experimental	10	M	0	0	6	6
I	20	Color	30	4	Experimental	10	M	0	0	5	5
I	20	Color	30	7	Experimental	10	M	0	0	2	2
I	20	Color	33	2	Experimental	10	M	0	0	2	2
I	20	Color	33	4	Experimental	10	M	0	0	1	1
I	20	Reaction	9	2	Experimental	11	O	0.4	4	6	10
I	20	Reaction	9	4	Experimental	11	O	0.3	3	7	10
I	20	Reaction	9	7	Experimental	11	O	0.4	4	6	10
I	20	Reaction	12	2	Experimental	11	O	0.4	4	6	10
I	20	Reaction	12	4	Experimental	11	O	0.5	5	5	10
I	20	Reaction	12	7	Experimental	11	O	0.5	5	5	10
I	20	Reaction	15	2	Experimental	11	O	0.5	5	5	10
I	20	Reaction	15	4	Experimental	11	O	0.4	4	6	10
I	20	Reaction	15	7	Experimental	11	O	0.6	6	4	10
I	20	Reaction	18	2	Experimental	11	O	0.4	4	6	10
I	20	Reaction	18	4	Experimental	11	O	0.4	4	6	10
I	20	Reaction	18	7	Experimental	11	O	0.5	5	5	10
I	20	Reaction	21	2	Experimental	11	O	0.4	4	6	10
I	20	Reaction	21	4	Experimental	11	O	0.5	5	5	10
I	20	Reaction	21	7	Experimental	11	O	0.4	4	6	10
I	20	Reaction	24	2	Experimental	11	O	0.3	3	7	10
I	20	Reaction	24	4	Experimental	11	O	0.2	2	8	10
I	20	Reaction	24	7	Experimental	11	O	0.2	2	8	10
I	20	Reaction	27	2	Experimental	11	O	0.111111	1	8	9
I	20	Reaction	27	4	Experimental	11	O	0	0	9	9
I	20	Reaction	27	7	Experimental	11	O	0.222222	2	7	9
I	20	Reaction	30	2	Experimental	11	O	0.125	1	7	8
I	20	Reaction	30	4	Experimental	11	O	0	0	5	5
I	20	Reaction	30	7	Experimental	11	O	0	0	3	3
I	20	Reaction	33	2	Experimental	11	O	0	0	1	1
I	20	Reaction	33	4	Experimental	11	O	0	0	1	1
I	20	Appetite	9	2	Experimental	11	O	0.9	9	1	10
I	20	Appetite	9	4	Experimental	11	O	1	10	0	10
I	20	Appetite	9	7	Experimental	11	O	1	10	0	10
I	20	Appetite	12	2	Experimental	11	O	1	10	0	10
I	20	Appetite	12	4	Experimental	11	O	0.9	9	1	10
I	20	Appetite	12	7	Experimental	11	O	1	10	0	10
I	20	Appetite	15	2	Experimental	11	O	1	10	0	10
I	20	Appetite	15	4	Experimental	11	O	1	10	0	10
I	20	Appetite	15	7	Experimental	11	O	1	10	0	10
I	20	Appetite	18	2	Experimental	11	O	1	10	0	10
I	20	Appetite	18	4	Experimental	11	O	1	10	0	10
I	20	Appetite	18	7	Experimental	11	O	1	10	0	10
I	20	Appetite	21	2	Experimental	11	O	0.9	9	1	10
I	20	Appetite	21	4	Experimental	11	O	1	10	0	10
I	20	Appetite	21	7	Experimental	11	O	1	10	0	10
I	20	Appetite	24	2	Experimental	11	O	0.6	6	4	10
I	20	Appetite	24	4	Experimental	11	O	0.4	4	6	10
I	20	Appetite	24	7	Experimental	11	O	0.4	4	6	10
I	20	Appetite	27	2	Experimental	11	O	0.555556	5	4	9
I	20	Appetite	27	4	Experimental	11	O	0.111111	1	8	9
I	20	Appetite	27	7	Experimental	11	O	0.333333	3	6	9
I	20	Appetite	30	2	Experimental	11	O	0.125	1	7	8
I	20	Appetite	30	4	Experimental	11	O	0	0	5	5
I	20	Appetite	30	7	Experimental	11	O	0	0	3	3
I	20	Appetite	33	2	Experimental	11	O	0	0	1	1
I	20	Appetite	33	4	Experimental	11	O	0	0	1	1
I	20	Color	9	2	Experimental	11	O	1	10	0	10
I	20	Color	9	4	Experimental	11	O	1	10	0	10
I	20	Color	9	7	Experimental	11	O	1	10	0	10
I	20	Color	12	2	Experimental	11	O	1	10	0	10
I	20	Color	12	4	Experimental	11	O	1	10	0	10
I	20	Color	12	7	Experimental	11	O	1	10	0	10
I	20	Color	15	2	Experimental	11	O	1	10	0	10
I	20	Color	15	4	Experimental	11	O	1	10	0	10
I	20	Color	15	7	Experimental	11	O	1	10	0	10
I	20	Color	18	2	Experimental	11	O	1	10	0	10
I	20	Color	18	4	Experimental	11	O	1	10	0	10
I	20	Color	18	7	Experimental	11	O	1	10	0	10
I	20	Color	21	2	Experimental	11	O	1	10	0	10
I	20	Color	21	4	Experimental	11	O	1	10	0	10
I	20	Color	21	7	Experimental	11	O	1	10	0	10
I	20	Color	24	2	Experimental	11	O	1	10	0	10
I	20	Color	24	4	Experimental	11	O	0.6	6	4	10
I	20	Color	24	7	Experimental	11	O	0.7	7	3	10
I	20	Color	27	2	Experimental	11	O	0.555556	5	4	9
I	20	Color	27	4	Experimental	11	O	0.111111	1	8	9
I	20	Color	27	7	Experimental	11	O	0.333333	3	6	9
I	20	Color	30	2	Experimental	11	O	0.125	1	7	8
I	20	Color	30	4	Experimental	11	O	0	0	5	5
I	20	Color	30	7	Experimental	11	O	0	0	3	3
I	20	Color	33	2	Experimental	11	O	0	0	1	1
I	20	Color	33	4	Experimental	11	O	0	0	1	1
I	20	Reaction	9	2	Experimental	11	M	0.4	4	6	10
I	20	Reaction	9	4	Experimental	11	M	0.5	5	5	10
I	20	Reaction	9	7	Experimental	11	M	0.5	5	5	10
I	20	Reaction	12	2	Experimental	11	M	0.5	5	5	10
I	20	Reaction	12	4	Experimental	11	M	0.5	5	5	10
I	20	Reaction	12	7	Experimental	11	M	0.7	7	3	10
I	20	Reaction	15	2	Experimental	11	M	0.5	5	5	10
I	20	Reaction	15	4	Experimental	11	M	0.6	6	4	10
I	20	Reaction	15	7	Experimental	11	M	0.6	6	4	10
I	20	Reaction	18	2	Experimental	11	M	0.4	4	6	10
I	20	Reaction	18	4	Experimental	11	M	0.4	4	6	10
I	20	Reaction	18	7	Experimental	11	M	0.7	7	3	10
I	20	Reaction	21	2	Experimental	11	M	0.4	4	6	10
I	20	Reaction	21	4	Experimental	11	M	0.5	5	5	10
I	20	Reaction	21	7	Experimental	11	M	0.4	4	6	10
I	20	Reaction	24	2	Experimental	11	M	0.3	3	7	10
I	20	Reaction	24	4	Experimental	11	M	0.2	2	8	10
I	20	Reaction	24	7	Experimental	11	M	0.5	5	5	10
I	20	Reaction	27	2	Experimental	11	M	0.1	1	9	10
I	20	Reaction	27	4	Experimental	11	M	0	0	10	10
I	20	Reaction	27	7	Experimental	11	M	0	0	9	9
I	20	Reaction	30	2	Experimental	11	M	0	0	8	8
I	20	Reaction	30	4	Experimental	11	M	0	0	5	5
I	20	Reaction	30	7	Experimental	11	M	0	0	2	2
I	20	Reaction	33	2	Experimental	11	M	0	0	1	1
I	20	Appetite	9	2	Experimental	11	M	1	10	0	10
I	20	Appetite	9	4	Experimental	11	M	0.9	9	1	10
I	20	Appetite	9	7	Experimental	11	M	0.9	9	1	10
I	20	Appetite	12	2	Experimental	11	M	1	10	0	10
I	20	Appetite	12	4	Experimental	11	M	1	10	0	10
I	20	Appetite	12	7	Experimental	11	M	1	10	0	10
I	20	Appetite	15	2	Experimental	11	M	1	10	0	10
I	20	Appetite	15	4	Experimental	11	M	0.9	9	1	10
I	20	Appetite	15	7	Experimental	11	M	0.9	9	1	10
I	20	Appetite	18	2	Experimental	11	M	1	10	0	10
I	20	Appetite	18	4	Experimental	11	M	1	10	0	10
I	20	Appetite	18	7	Experimental	11	M	1	10	0	10
I	20	Appetite	21	2	Experimental	11	M	0.8	8	2	10
I	20	Appetite	21	4	Experimental	11	M	1	10	0	10
I	20	Appetite	21	7	Experimental	11	M	1	10	0	10
I	20	Appetite	24	2	Experimental	11	M	0.6	6	4	10
I	20	Appetite	24	4	Experimental	11	M	0.4	4	6	10
I	20	Appetite	24	7	Experimental	11	M	0.4	4	6	10
I	20	Appetite	27	2	Experimental	11	M	0.2	2	8	10
I	20	Appetite	27	4	Experimental	11	M	0.2	2	8	10
I	20	Appetite	27	7	Experimental	11	M	0	0	9	9
I	20	Appetite	30	2	Experimental	11	M	0	0	8	8
I	20	Appetite	30	4	Experimental	11	M	0	0	5	5
I	20	Appetite	30	7	Experimental	11	M	0	0	2	2
I	20	Appetite	33	2	Experimental	11	M	0	0	1	1
I	20	Color	9	2	Experimental	11	M	1	10	0	10
I	20	Color	9	4	Experimental	11	M	1	10	0	10
I	20	Color	9	7	Experimental	11	M	1	10	0	10
I	20	Color	12	2	Experimental	11	M	1	10	0	10
I	20	Color	12	4	Experimental	11	M	1	10	0	10
I	20	Color	12	7	Experimental	11	M	1	10	0	10
I	20	Color	15	2	Experimental	11	M	1	10	0	10
I	20	Color	15	4	Experimental	11	M	1	10	0	10
I	20	Color	15	7	Experimental	11	M	1	10	0	10
I	20	Color	18	2	Experimental	11	M	1	10	0	10
I	20	Color	18	4	Experimental	11	M	1	10	0	10
I	20	Color	18	7	Experimental	11	M	1	10	0	10
I	20	Color	21	2	Experimental	11	M	1	10	0	10
I	20	Color	21	4	Experimental	11	M	1	10	0	10
I	20	Color	21	7	Experimental	11	M	1	10	0	10
I	20	Color	24	2	Experimental	11	M	1	10	0	10
I	20	Color	24	4	Experimental	11	M	0.7	7	3	10
I	20	Color	24	7	Experimental	11	M	0.3	3	7	10
I	20	Color	27	2	Experimental	11	M	0.1	1	9	10
I	20	Color	27	4	Experimental	11	M	0.1	1	9	10
I	20	Color	27	7	Experimental	11	M	0	0	9	9
I	20	Color	30	2	Experimental	11	M	0	0	8	8
I	20	Color	30	4	Experimental	11	M	0	0	5	5
I	20	Color	30	7	Experimental	11	M	0	0	2	2
I	20	Color	33	2	Experimental	11	M	0	0	1	1
I	20	Reaction	9	2	Experimental	12	O	0.5	5	5	10
I	20	Reaction	9	4	Experimental	12	O	0.5	5	5	10
I	20	Reaction	9	7	Experimental	12	O	0.3	3	7	10
I	20	Reaction	12	2	Experimental	12	O	0.5	5	5	10
I	20	Reaction	12	4	Experimental	12	O	0.5	5	5	10
I	20	Reaction	12	7	Experimental	12	O	0.5	5	5	10
I	20	Reaction	15	2	Experimental	12	O	0.5	5	5	10
I	20	Reaction	15	4	Experimental	12	O	0.6	6	4	10
I	20	Reaction	15	7	Experimental	12	O	0.7	7	3	10
I	20	Reaction	18	2	Experimental	12	O	0.6	6	4	10
I	20	Reaction	18	4	Experimental	12	O	0.8	8	2	10
I	20	Reaction	18	7	Experimental	12	O	0.5	5	5	10
I	20	Reaction	21	2	Experimental	12	O	0.7	7	3	10
I	20	Reaction	21	4	Experimental	12	O	0.7	7	3	10
I	20	Reaction	21	7	Experimental	12	O	0.4	4	6	10
I	20	Reaction	24	2	Experimental	12	O	0.3	3	7	10
I	20	Reaction	24	4	Experimental	12	O	0.3	3	7	10
I	20	Reaction	24	7	Experimental	12	O	0.3	3	7	10
I	20	Reaction	27	2	Experimental	12	O	0.2	2	8	10
I	20	Reaction	27	4	Experimental	12	O	0	0	10	10
I	20	Reaction	27	7	Experimental	12	O	0	0	8	8
I	20	Reaction	30	2	Experimental	12	O	0	0	8	8
I	20	Reaction	30	4	Experimental	12	O	0	0	7	7
I	20	Reaction	30	7	Experimental	12	O	0	0	4	4
I	20	Reaction	33	2	Experimental	12	O	0	0	2	2
I	20	Appetite	9	2	Experimental	12	O	0.9	9	1	10
I	20	Appetite	9	4	Experimental	12	O	0.9	9	1	10
I	20	Appetite	9	7	Experimental	12	O	0.9	9	1	10
I	20	Appetite	12	2	Experimental	12	O	1	10	0	10
I	20	Appetite	12	4	Experimental	12	O	1	10	0	10
I	20	Appetite	12	7	Experimental	12	O	1	10	0	10
I	20	Appetite	15	2	Experimental	12	O	1	10	0	10
I	20	Appetite	15	4	Experimental	12	O	0.8	8	2	10
I	20	Appetite	15	7	Experimental	12	O	1	10	0	10
I	20	Appetite	18	2	Experimental	12	O	1	10	0	10
I	20	Appetite	18	4	Experimental	12	O	0.9	9	1	10
I	20	Appetite	18	7	Experimental	12	O	1	10	0	10
I	20	Appetite	21	2	Experimental	12	O	1	10	0	10
I	20	Appetite	21	4	Experimental	12	O	1	10	0	10
I	20	Appetite	21	7	Experimental	12	O	1	10	0	10
I	20	Appetite	24	2	Experimental	12	O	0.7	7	3	10
I	20	Appetite	24	4	Experimental	12	O	0.3	3	7	10
I	20	Appetite	24	7	Experimental	12	O	0.5	5	5	10
I	20	Appetite	27	2	Experimental	12	O	0.3	3	7	10
I	20	Appetite	27	4	Experimental	12	O	0.1	1	9	10
I	20	Appetite	27	7	Experimental	12	O	0	0	8	8
I	20	Appetite	30	2	Experimental	12	O	0	0	8	8
I	20	Appetite	30	4	Experimental	12	O	0	0	7	7
I	20	Appetite	30	7	Experimental	12	O	0	0	4	4
I	20	Appetite	33	2	Experimental	12	O	0	0	2	2
I	20	Color	9	2	Experimental	12	O	1	10	0	10
I	20	Color	9	4	Experimental	12	O	1	10	0	10
I	20	Color	9	7	Experimental	12	O	1	10	0	10
I	20	Color	12	2	Experimental	12	O	1	10	0	10
I	20	Color	12	4	Experimental	12	O	1	10	0	10
I	20	Color	12	7	Experimental	12	O	1	10	0	10
I	20	Color	15	2	Experimental	12	O	1	10	0	10
I	20	Color	15	4	Experimental	12	O	1	10	0	10
I	20	Color	15	7	Experimental	12	O	1	10	0	10
I	20	Color	18	2	Experimental	12	O	1	10	0	10
I	20	Color	18	4	Experimental	12	O	1	10	0	10
I	20	Color	18	7	Experimental	12	O	1	10	0	10
I	20	Color	21	2	Experimental	12	O	1	10	0	10
I	20	Color	21	4	Experimental	12	O	1	10	0	10
I	20	Color	21	7	Experimental	12	O	1	10	0	10
I	20	Color	24	2	Experimental	12	O	1	10	0	10
I	20	Color	24	4	Experimental	12	O	0.7	7	3	10
I	20	Color	24	7	Experimental	12	O	0.4	4	6	10
I	20	Color	27	2	Experimental	12	O	0.5	5	5	10
I	20	Color	27	4	Experimental	12	O	0.2	2	8	10
I	20	Color	27	7	Experimental	12	O	0.125	1	7	8
I	20	Color	30	2	Experimental	12	O	0	0	8	8
I	20	Color	30	4	Experimental	12	O	0	0	7	7
I	20	Color	30	7	Experimental	12	O	0	0	4	4
I	20	Color	33	2	Experimental	12	O	0	0	2	2
I	20	Reaction	9	2	Experimental	12	M	0.6	6	4	10
I	20	Reaction	9	4	Experimental	12	M	0.6	6	4	10
I	20	Reaction	9	7	Experimental	12	M	0.4	4	6	10
I	20	Reaction	12	2	Experimental	12	M	0.7	7	3	10
I	20	Reaction	12	4	Experimental	12	M	0.6	6	4	10
I	20	Reaction	12	7	Experimental	12	M	0.6	6	4	10
I	20	Reaction	15	2	Experimental	12	M	0.7	7	3	10
I	20	Reaction	15	4	Experimental	12	M	0.9	9	1	10
I	20	Reaction	15	7	Experimental	12	M	0.8	8	2	10
I	20	Reaction	18	2	Experimental	12	M	0.9	9	1	10
I	20	Reaction	18	4	Experimental	12	M	0.7	7	3	10
I	20	Reaction	18	7	Experimental	12	M	0.8	8	2	10
I	20	Reaction	21	2	Experimental	12	M	0.9	9	1	10
I	20	Reaction	21	4	Experimental	12	M	0.9	9	1	10
I	20	Reaction	21	7	Experimental	12	M	0.6	6	4	10
I	20	Reaction	24	2	Experimental	12	M	0.6	6	4	10
I	20	Reaction	24	4	Experimental	12	M	0.2	2	8	10
I	20	Reaction	24	7	Experimental	12	M	0.5	5	5	10
I	20	Reaction	27	2	Experimental	12	M	0.2	2	8	10
I	20	Reaction	27	4	Experimental	12	M	0	0	10	10
I	20	Reaction	27	7	Experimental	12	M	0	0	10	10
I	20	Reaction	30	2	Experimental	12	M	0	0	8	8
I	20	Reaction	30	4	Experimental	12	M	0	0	6	6
I	20	Reaction	30	7	Experimental	12	M	0	0	1	1
I	20	Appetite	9	2	Experimental	12	M	1	10	0	10
I	20	Appetite	9	4	Experimental	12	M	1	10	0	10
I	20	Appetite	9	7	Experimental	12	M	1	10	0	10
I	20	Appetite	12	2	Experimental	12	M	1	10	0	10
I	20	Appetite	12	4	Experimental	12	M	1	10	0	10
I	20	Appetite	12	7	Experimental	12	M	1	10	0	10
I	20	Appetite	15	2	Experimental	12	M	1	10	0	10
I	20	Appetite	15	4	Experimental	12	M	1	10	0	10
I	20	Appetite	15	7	Experimental	12	M	1	10	0	10
I	20	Appetite	18	2	Experimental	12	M	1	10	0	10
I	20	Appetite	18	4	Experimental	12	M	1	10	0	10
I	20	Appetite	18	7	Experimental	12	M	1	10	0	10
I	20	Appetite	21	2	Experimental	12	M	1	10	0	10
I	20	Appetite	21	4	Experimental	12	M	1	10	0	10
I	20	Appetite	21	7	Experimental	12	M	1	10	0	10
I	20	Appetite	24	2	Experimental	12	M	0.8	8	2	10
I	20	Appetite	24	4	Experimental	12	M	0.4	4	6	10
I	20	Appetite	24	7	Experimental	12	M	0.6	6	4	10
I	20	Appetite	27	2	Experimental	12	M	0.3	3	7	10
I	20	Appetite	27	4	Experimental	12	M	0.1	1	9	10
I	20	Appetite	27	7	Experimental	12	M	0	0	10	10
I	20	Appetite	30	2	Experimental	12	M	0	0	8	8
I	20	Appetite	30	4	Experimental	12	M	0	0	6	6
I	20	Appetite	30	7	Experimental	12	M	0	0	1	1
I	20	Color	9	2	Experimental	12	M	1	10	0	10
I	20	Color	9	4	Experimental	12	M	1	10	0	10
I	20	Color	9	7	Experimental	12	M	1	10	0	10
I	20	Color	12	2	Experimental	12	M	1	10	0	10
I	20	Color	12	4	Experimental	12	M	1	10	0	10
I	20	Color	12	7	Experimental	12	M	1	10	0	10
I	20	Color	15	2	Experimental	12	M	1	10	0	10
I	20	Color	15	4	Experimental	12	M	1	10	0	10
I	20	Color	15	7	Experimental	12	M	1	10	0	10
I	20	Color	18	2	Experimental	12	M	1	10	0	10
I	20	Color	18	4	Experimental	12	M	1	10	0	10
I	20	Color	18	7	Experimental	12	M	1	10	0	10
I	20	Color	21	2	Experimental	12	M	1	10	0	10
I	20	Color	21	4	Experimental	12	M	1	10	0	10
I	20	Color	21	7	Experimental	12	M	1	10	0	10
I	20	Color	24	2	Experimental	12	M	1	10	0	10
I	20	Color	24	4	Experimental	12	M	0.7	7	3	10
I	20	Color	24	7	Experimental	12	M	0.6	6	4	10
I	20	Color	27	2	Experimental	12	M	0.5	5	5	10
I	20	Color	27	4	Experimental	12	M	0.3	3	7	10
I	20	Color	27	7	Experimental	12	M	0.3	3	7	10
I	20	Color	30	2	Experimental	12	M	0.125	1	7	8
I	20	Color	30	4	Experimental	12	M	0	0	6	6
I	20	Color	30	7	Experimental	12	M	0	0	1	1
I	20	Reaction	9	2	Experimental	13	O	0.4	4	6	10
I	20	Reaction	9	4	Experimental	13	O	0.4	4	6	10
I	20	Reaction	9	7	Experimental	13	O	0.3	3	7	10
I	20	Reaction	12	2	Experimental	13	O	0.3	3	7	10
I	20	Reaction	12	4	Experimental	13	O	0.3	3	7	10
I	20	Reaction	12	7	Experimental	13	O	0.4	4	6	10
I	20	Reaction	15	2	Experimental	13	O	0.3	3	7	10
I	20	Reaction	15	4	Experimental	13	O	0.6	6	4	10
I	20	Reaction	15	7	Experimental	13	O	0.5	5	5	10
I	20	Reaction	18	2	Experimental	13	O	0.5	5	5	10
I	20	Reaction	18	4	Experimental	13	O	0.5	5	5	10
I	20	Reaction	18	7	Experimental	13	O	0.6	6	4	10
I	20	Reaction	21	2	Experimental	13	O	0.4	4	6	10
I	20	Reaction	21	4	Experimental	13	O	0.4	4	6	10
I	20	Reaction	21	7	Experimental	13	O	0.2	2	8	10
I	20	Reaction	24	2	Experimental	13	O	0	0	10	10
I	20	Reaction	24	4	Experimental	13	O	0	0	10	10
I	20	Reaction	24	7	Experimental	13	O	0	0	10	10
I	20	Reaction	27	2	Experimental	13	O	0	0	10	10
I	20	Reaction	27	4	Experimental	13	O	0	0	10	10
I	20	Reaction	27	7	Experimental	13	O	0	0	9	9
I	20	Reaction	30	2	Experimental	13	O	0	0	7	7
I	20	Reaction	30	4	Experimental	13	O	0	0	4	4
I	20	Reaction	30	7	Experimental	13	O	0	0	1	1
I	20	Reaction	33	2	Experimental	13	O	0	0	1	1
I	20	Appetite	9	2	Experimental	13	O	0.9	9	1	10
I	20	Appetite	9	4	Experimental	13	O	0.8	8	2	10
I	20	Appetite	9	7	Experimental	13	O	0.9	9	1	10
I	20	Appetite	12	2	Experimental	13	O	0.9	9	1	10
I	20	Appetite	12	4	Experimental	13	O	1	10	0	10
I	20	Appetite	12	7	Experimental	13	O	1	10	0	10
I	20	Appetite	15	2	Experimental	13	O	0.9	9	1	10
I	20	Appetite	15	4	Experimental	13	O	0.9	9	1	10
I	20	Appetite	15	7	Experimental	13	O	1	10	0	10
I	20	Appetite	18	2	Experimental	13	O	0.9	9	1	10
I	20	Appetite	18	4	Experimental	13	O	1	10	0	10
I	20	Appetite	18	7	Experimental	13	O	1	10	0	10
I	20	Appetite	21	2	Experimental	13	O	1	10	0	10
I	20	Appetite	21	4	Experimental	13	O	1	10	0	10
I	20	Appetite	21	7	Experimental	13	O	0.9	9	1	10
I	20	Appetite	24	2	Experimental	13	O	0.4	4	6	10
I	20	Appetite	24	4	Experimental	13	O	0.1	1	9	10
I	20	Appetite	24	7	Experimental	13	O	0	0	10	10
I	20	Appetite	27	2	Experimental	13	O	0	0	10	10
I	20	Appetite	27	4	Experimental	13	O	0	0	10	10
I	20	Appetite	27	7	Experimental	13	O	0	0	9	9
I	20	Appetite	30	2	Experimental	13	O	0	0	7	7
I	20	Appetite	30	4	Experimental	13	O	0	0	4	4
I	20	Appetite	30	7	Experimental	13	O	0	0	1	1
I	20	Appetite	33	2	Experimental	13	O	0	0	1	1
I	20	Color	9	2	Experimental	13	O	1	10	0	10
I	20	Color	9	4	Experimental	13	O	1	10	0	10
I	20	Color	9	7	Experimental	13	O	1	10	0	10
I	20	Color	12	2	Experimental	13	O	1	10	0	10
I	20	Color	12	4	Experimental	13	O	1	10	0	10
I	20	Color	12	7	Experimental	13	O	1	10	0	10
I	20	Color	15	2	Experimental	13	O	1	10	0	10
I	20	Color	15	4	Experimental	13	O	1	10	0	10
I	20	Color	15	7	Experimental	13	O	1	10	0	10
I	20	Color	18	2	Experimental	13	O	1	10	0	10
I	20	Color	18	4	Experimental	13	O	1	10	0	10
I	20	Color	18	7	Experimental	13	O	1	10	0	10
I	20	Color	21	2	Experimental	13	O	1	10	0	10
I	20	Color	21	4	Experimental	13	O	1	10	0	10
I	20	Color	21	7	Experimental	13	O	1	10	0	10
I	20	Color	24	2	Experimental	13	O	0.8	8	2	10
I	20	Color	24	4	Experimental	13	O	0.4	4	6	10
I	20	Color	24	7	Experimental	13	O	0.2	2	8	10
I	20	Color	27	2	Experimental	13	O	0.2	2	8	10
I	20	Color	27	4	Experimental	13	O	0	0	10	10
I	20	Color	27	7	Experimental	13	O	0	0	9	9
I	20	Color	30	2	Experimental	13	O	0	0	7	7
I	20	Color	30	4	Experimental	13	O	0	0	4	4
I	20	Color	30	7	Experimental	13	O	0	0	1	1
I	20	Color	33	2	Experimental	13	O	0	0	1	1
I	20	Reaction	9	2	Experimental	13	M	0.6	6	4	10
I	20	Reaction	9	4	Experimental	13	M	0.8	8	2	10
I	20	Reaction	9	7	Experimental	13	M	0.7	7	3	10
I	20	Reaction	12	2	Experimental	13	M	0.6	6	4	10
I	20	Reaction	12	4	Experimental	13	M	0.7	7	3	10
I	20	Reaction	12	7	Experimental	13	M	0.6	6	4	10
I	20	Reaction	15	2	Experimental	13	M	0.5	5	5	10
I	20	Reaction	15	4	Experimental	13	M	0.7	7	3	10
I	20	Reaction	15	7	Experimental	13	M	0.7	7	3	10
I	20	Reaction	18	2	Experimental	13	M	0.7	7	3	10
I	20	Reaction	18	4	Experimental	13	M	0.8	8	2	10
I	20	Reaction	18	7	Experimental	13	M	0.8	8	2	10
I	20	Reaction	21	2	Experimental	13	M	0.5	5	5	10
I	20	Reaction	21	4	Experimental	13	M	0.7	7	3	10
I	20	Reaction	21	7	Experimental	13	M	0.8	8	2	10
I	20	Reaction	24	2	Experimental	13	M	0.4	4	6	10
I	20	Reaction	24	4	Experimental	13	M	0.2	2	8	10
I	20	Reaction	24	7	Experimental	13	M	0.3	3	7	10
I	20	Reaction	27	2	Experimental	13	M	0.2	2	8	10
I	20	Reaction	27	4	Experimental	13	M	0.1	1	9	10
I	20	Reaction	27	7	Experimental	13	M	0	0	8	8
I	20	Reaction	30	2	Experimental	13	M	0	0	6	6
I	20	Reaction	30	4	Experimental	13	M	0	0	6	6
I	20	Reaction	30	7	Experimental	13	M	0	0	4	4
I	20	Reaction	33	2	Experimental	13	M	0	0	1	1
I	20	Reaction	33	4	Experimental	13	M	0	0	1	1
I	20	Appetite	9	2	Experimental	13	M	1	10	0	10
I	20	Appetite	9	4	Experimental	13	M	1	10	0	10
I	20	Appetite	9	7	Experimental	13	M	1	10	0	10
I	20	Appetite	12	2	Experimental	13	M	1	10	0	10
I	20	Appetite	12	4	Experimental	13	M	1	10	0	10
I	20	Appetite	12	7	Experimental	13	M	1	10	0	10
I	20	Appetite	15	2	Experimental	13	M	1	10	0	10
I	20	Appetite	15	4	Experimental	13	M	1	10	0	10
I	20	Appetite	15	7	Experimental	13	M	1	10	0	10
I	20	Appetite	18	2	Experimental	13	M	1	10	0	10
I	20	Appetite	18	4	Experimental	13	M	1	10	0	10
I	20	Appetite	18	7	Experimental	13	M	1	10	0	10
I	20	Appetite	21	2	Experimental	13	M	1	10	0	10
I	20	Appetite	21	4	Experimental	13	M	1	10	0	10
I	20	Appetite	21	7	Experimental	13	M	1	10	0	10
I	20	Appetite	24	2	Experimental	13	M	0.6	6	4	10
I	20	Appetite	24	4	Experimental	13	M	0.3	3	7	10
I	20	Appetite	24	7	Experimental	13	M	0.3	3	7	10
I	20	Appetite	27	2	Experimental	13	M	0.4	4	6	10
I	20	Appetite	27	4	Experimental	13	M	0.2	2	8	10
I	20	Appetite	27	7	Experimental	13	M	0.125	1	7	8
I	20	Appetite	30	2	Experimental	13	M	0.6	3.6	2.4	6
I	20	Appetite	30	4	Experimental	13	M	0	0	6	6
I	20	Appetite	30	7	Experimental	13	M	0	0	4	4
I	20	Appetite	33	2	Experimental	13	M	0	0	1	1
I	20	Appetite	33	4	Experimental	13	M	0	0	1	1
I	20	Color	9	2	Experimental	13	M	1	10	0	10
I	20	Color	9	4	Experimental	13	M	1	10	0	10
I	20	Color	9	7	Experimental	13	M	1	10	0	10
I	20	Color	12	2	Experimental	13	M	1	10	0	10
I	20	Color	12	4	Experimental	13	M	1	10	0	10
I	20	Color	12	7	Experimental	13	M	1	10	0	10
I	20	Color	15	2	Experimental	13	M	1	10	0	10
I	20	Color	15	4	Experimental	13	M	1	10	0	10
I	20	Color	15	7	Experimental	13	M	1	10	0	10
I	20	Color	18	2	Experimental	13	M	1	10	0	10
I	20	Color	18	4	Experimental	13	M	1	10	0	10
I	20	Color	18	7	Experimental	13	M	1	10	0	10
I	20	Color	21	2	Experimental	13	M	1	10	0	10
I	20	Color	21	4	Experimental	13	M	1	10	0	10
I	20	Color	21	7	Experimental	13	M	1	10	0	10
I	20	Color	24	2	Experimental	13	M	1	10	0	10
I	20	Color	24	4	Experimental	13	M	0.5	5	5	10
I	20	Color	24	7	Experimental	13	M	0.4	4	6	10
I	20	Color	27	2	Experimental	13	M	0.2	2	8	10
I	20	Color	27	4	Experimental	13	M	0.2	2	8	10
I	20	Color	27	7	Experimental	13	M	0.125	1	7	8
I	20	Color	30	2	Experimental	13	M	0.4	2.4	3.6	6
I	20	Color	30	4	Experimental	13	M	0	0	6	6
I	20	Color	30	7	Experimental	13	M	0	0	4	4
I	20	Color	33	2	Experimental	13	M	0	0	1	1
I	20	Color	33	4	Experimental	13	M	0	0	1	1
CC	5	Reaction	6	2	Control	1	A	0	0	10	10
CC	5	Reaction	9	2	Control	1	A	0	0	10	10
CC	5	Reaction	9	4	Control	1	A	0	0	10	10
CC	5	Reaction	9	7	Control	1	A	0	0	10	10
CC	5	Reaction	12	2	Control	1	A	0	0	10	10
CC	5	Reaction	12	4	Control	1	A	0	0	10	10
CC	5	Reaction	12	7	Control	1	A	0	0	10	10
CC	5	Reaction	15	2	Control	1	A	0	0	10	10
CC	5	Reaction	15	4	Control	1	A	0	0	10	10
CC	5	Reaction	15	7	Control	1	A	0	0	10	10
CC	5	Reaction	18	2	Control	1	A	0.1	1	9	10
CC	5	Reaction	18	4	Control	1	A	0.2	2	8	10
CC	5	Reaction	18	7	Control	1	A	0	0	10	10
CC	5	Reaction	21	2	Control	1	A	0	0	10	10
CC	5	Reaction	21	4	Control	1	A	0	0	10	10
CC	5	Reaction	21	7	Control	1	A	0	0	9	9
CC	5	Reaction	24	2	Control	1	A	0	0	9	9
CC	5	Reaction	24	4	Control	1	A	0	0	8	8
CC	5	Reaction	24	7	Control	1	A	0	0	8	8
CC	5	Reaction	27	2	Control	1	A	0.25	2	6	8
CC	5	Reaction	27	4	Control	1	A	0	0	8	8
CC	5	Reaction	27	7	Control	1	A	0	0	8	8
CC	5	Reaction	30	2	Control	1	A	0	0	8	8
CC	5	Reaction	30	4	Control	1	A	0	0	7	7
CC	5	Reaction	30	7	Control	1	A	0	0	7	7
CC	5	Reaction	33	2	Control	1	A	0	0	7	7
CC	5	Reaction	33	4	Control	1	A	0	0	7	7
CC	5	Appetite	6	2	Control	1	A	0	0	10	10
CC	5	Appetite	9	2	Control	1	A	0	0	10	10
CC	5	Appetite	9	4	Control	1	A	0	0	10	10
CC	5	Appetite	9	7	Control	1	A	0	0	10	10
CC	5	Appetite	12	2	Control	1	A	0	0	10	10
CC	5	Appetite	12	4	Control	1	A	0	0	10	10
CC	5	Appetite	12	7	Control	1	A	0	0	10	10
CC	5	Appetite	15	2	Control	1	A	0.1	1	9	10
CC	5	Appetite	15	4	Control	1	A	0	0	10	10
CC	5	Appetite	15	7	Control	1	A	0	0	10	10
CC	5	Appetite	18	2	Control	1	A	0	0	10	10
CC	5	Appetite	18	4	Control	1	A	0	0	10	10
CC	5	Appetite	18	7	Control	1	A	0	0	10	10
CC	5	Appetite	21	2	Control	1	A	0	0	10	10
CC	5	Appetite	21	4	Control	1	A	0	0	10	10
CC	5	Appetite	21	7	Control	1	A	0	0	9	9
CC	5	Appetite	24	2	Control	1	A	0	0	9	9
CC	5	Appetite	24	4	Control	1	A	0	0	8	8
CC	5	Appetite	24	7	Control	1	A	0	0	8	8
CC	5	Appetite	27	2	Control	1	A	0.125	1	7	8
CC	5	Appetite	27	4	Control	1	A	0	0	8	8
CC	5	Appetite	27	7	Control	1	A	0.25	2	6	8
CC	5	Appetite	30	2	Control	1	A	0	0	8	8
CC	5	Appetite	30	4	Control	1	A	0	0	7	7
CC	5	Appetite	30	7	Control	1	A	0.285714	2	5	7
CC	5	Appetite	33	2	Control	1	A	0.285714	2	5	7
CC	5	Appetite	33	4	Control	1	A	0.285714	2	5	7
CC	5	Color	6	2	Control	1	A	0	0	10	10
CC	5	Color	9	2	Control	1	A	0	0	10	10
CC	5	Color	9	4	Control	1	A	0	0	10	10
CC	5	Color	9	7	Control	1	A	0	0	10	10
CC	5	Color	12	2	Control	1	A	0	0	10	10
CC	5	Color	12	4	Control	1	A	0	0	10	10
CC	5	Color	12	7	Control	1	A	0	0	10	10
CC	5	Color	15	2	Control	1	A	0.1	1	9	10
CC	5	Color	15	4	Control	1	A	0.1	1	9	10
CC	5	Color	15	7	Control	1	A	0.1	1	9	10
CC	5	Color	18	2	Control	1	A	0.1	1	9	10
CC	5	Color	18	4	Control	1	A	0.1	1	9	10
CC	5	Color	18	7	Control	1	A	0.1	1	9	10
CC	5	Color	21	2	Control	1	A	0.1	1	9	10
CC	5	Color	21	4	Control	1	A	0.1	1	9	10
CC	5	Color	21	7	Control	1	A	0.111111	1	8	9
CC	5	Color	24	2	Control	1	A	0.111111	1	8	9
CC	5	Color	24	4	Control	1	A	0.125	1	7	8
CC	5	Color	24	7	Control	1	A	0.125	1	7	8
CC	5	Color	27	2	Control	1	A	0.125	1	7	8
CC	5	Color	27	4	Control	1	A	0.125	1	7	8
CC	5	Color	27	7	Control	1	A	0.125	1	7	8
CC	5	Color	30	2	Control	1	A	0.125	1	7	8
CC	5	Color	30	4	Control	1	A	0.142857	1	6	7
CC	5	Color	30	7	Control	1	A	0.142857	1	6	7
CC	5	Color	33	2	Control	1	A	0.142857	1	6	7
CC	5	Color	33	4	Control	1	A	0.142857	1	6	7
CC	5	Reaction	6	2	Control	1	B	0	0	10	10
CC	5	Reaction	9	2	Control	1	B	0	0	10	10
CC	5	Reaction	9	4	Control	1	B	0	0	10	10
CC	5	Reaction	9	7	Control	1	B	0	0	10	10
CC	5	Reaction	12	2	Control	1	B	0	0	10	10
CC	5	Reaction	12	4	Control	1	B	0	0	10	10
CC	5	Reaction	12	7	Control	1	B	0	0	10	10
CC	5	Reaction	15	2	Control	1	B	0	0	10	10
CC	5	Reaction	15	4	Control	1	B	0	0	10	10
CC	5	Reaction	15	7	Control	1	B	0	0	10	10
CC	5	Reaction	18	2	Control	1	B	0	0	10	10
CC	5	Reaction	18	4	Control	1	B	0	0	10	10
CC	5	Reaction	18	7	Control	1	B	0	0	10	10
CC	5	Reaction	21	2	Control	1	B	0	0	10	10
CC	5	Reaction	21	4	Control	1	B	0	0	10	10
CC	5	Reaction	21	7	Control	1	B	0	0	10	10
CC	5	Reaction	24	2	Control	1	B	0	0	10	10
CC	5	Reaction	24	4	Control	1	B	0	0	10	10
CC	5	Reaction	24	7	Control	1	B	0	0	10	10
CC	5	Reaction	27	2	Control	1	B	0.2	2	8	10
CC	5	Reaction	27	4	Control	1	B	0	0	10	10
CC	5	Reaction	27	7	Control	1	B	0	0	10	10
CC	5	Reaction	30	2	Control	1	B	0	0	10	10
CC	5	Reaction	30	4	Control	1	B	0	0	10	10
CC	5	Reaction	30	7	Control	1	B	0	0	10	10
CC	5	Reaction	33	2	Control	1	B	0	0	10	10
CC	5	Reaction	33	4	Control	1	B	0	0	10	10
CC	5	Appetite	6	2	Control	1	B	0	0	10	10
CC	5	Appetite	9	2	Control	1	B	0	0	10	10
CC	5	Appetite	9	4	Control	1	B	0	0	10	10
CC	5	Appetite	9	7	Control	1	B	0	0	10	10
CC	5	Appetite	12	2	Control	1	B	0	0	10	10
CC	5	Appetite	12	4	Control	1	B	0	0	10	10
CC	5	Appetite	12	7	Control	1	B	0	0	10	10
CC	5	Appetite	15	2	Control	1	B	0	0	10	10
CC	5	Appetite	15	4	Control	1	B	0	0	10	10
CC	5	Appetite	15	7	Control	1	B	0	0	10	10
CC	5	Appetite	18	2	Control	1	B	0	0	10	10
CC	5	Appetite	18	4	Control	1	B	0	0	10	10
CC	5	Appetite	18	7	Control	1	B	0	0	10	10
CC	5	Appetite	21	2	Control	1	B	0	0	10	10
CC	5	Appetite	21	4	Control	1	B	0	0	10	10
CC	5	Appetite	21	7	Control	1	B	0	0	10	10
CC	5	Appetite	24	2	Control	1	B	0	0	10	10
CC	5	Appetite	24	4	Control	1	B	0	0	10	10
CC	5	Appetite	24	7	Control	1	B	0	0	10	10
CC	5	Appetite	27	2	Control	1	B	0.2	2	8	10
CC	5	Appetite	27	4	Control	1	B	0	0	10	10
CC	5	Appetite	27	7	Control	1	B	0.3	3	7	10
CC	5	Appetite	30	2	Control	1	B	0	0	10	10
CC	5	Appetite	30	4	Control	1	B	0	0	10	10
CC	5	Appetite	30	7	Control	1	B	0.4	4	6	10
CC	5	Appetite	33	2	Control	1	B	0.3	3	7	10
CC	5	Appetite	33	4	Control	1	B	0.3	3	7	10
CC	5	Color	6	2	Control	1	B	0	0	10	10
CC	5	Color	9	2	Control	1	B	0	0	10	10
CC	5	Color	9	4	Control	1	B	0	0	10	10
CC	5	Color	9	7	Control	1	B	0	0	10	10
CC	5	Color	12	2	Control	1	B	0	0	10	10
CC	5	Color	12	4	Control	1	B	0	0	10	10
CC	5	Color	12	7	Control	1	B	0	0	10	10
CC	5	Color	15	2	Control	1	B	0.2	2	8	10
CC	5	Color	15	4	Control	1	B	0.2	2	8	10
CC	5	Color	15	7	Control	1	B	0.2	2	8	10
CC	5	Color	18	2	Control	1	B	0.2	2	8	10
CC	5	Color	18	4	Control	1	B	0.2	2	8	10
CC	5	Color	18	7	Control	1	B	0.2	2	8	10
CC	5	Color	21	2	Control	1	B	0.2	2	8	10
CC	5	Color	21	4	Control	1	B	0.2	2	8	10
CC	5	Color	21	7	Control	1	B	0.2	2	8	10
CC	5	Color	24	2	Control	1	B	0.2	2	8	10
CC	5	Color	24	4	Control	1	B	0.2	2	8	10
CC	5	Color	24	7	Control	1	B	0.2	2	8	10
CC	5	Color	27	2	Control	1	B	0.2	2	8	10
CC	5	Color	27	4	Control	1	B	0.2	2	8	10
CC	5	Color	27	7	Control	1	B	0.2	2	8	10
CC	5	Color	30	2	Control	1	B	0.2	2	8	10
CC	5	Color	30	4	Control	1	B	0.2	2	8	10
CC	5	Color	30	7	Control	1	B	0.2	2	8	10
CC	5	Color	33	2	Control	1	B	0.1	1	9	10
CC	5	Color	33	4	Control	1	B	0.1	1	9	10
CC	5	Reaction	6	2	Control	4	A	0	0	10	10
CC	5	Reaction	9	2	Control	4	A	0	0	10	10
CC	5	Reaction	9	4	Control	4	A	0	0	10	10
CC	5	Reaction	9	7	Control	4	A	0	0	10	10
CC	5	Reaction	12	2	Control	4	A	0	0	10	10
CC	5	Reaction	12	4	Control	4	A	0	0	10	10
CC	5	Reaction	12	7	Control	4	A	0	0	10	10
CC	5	Reaction	15	2	Control	4	A	0	0	10	10
CC	5	Reaction	15	4	Control	4	A	0	0	10	10
CC	5	Reaction	15	7	Control	4	A	0	0	10	10
CC	5	Reaction	18	2	Control	4	A	0.1	1	9	10
CC	5	Reaction	18	4	Control	4	A	0	0	10	10
CC	5	Reaction	18	7	Control	4	A	0	0	10	10
CC	5	Reaction	21	2	Control	4	A	0	0	10	10
CC	5	Reaction	21	4	Control	4	A	0	0	10	10
CC	5	Reaction	21	7	Control	4	A	0	0	10	10
CC	5	Reaction	24	2	Control	4	A	0	0	10	10
CC	5	Reaction	24	4	Control	4	A	0	0	10	10
CC	5	Reaction	24	7	Control	4	A	0	0	10	10
CC	5	Reaction	27	2	Control	4	A	0.1	1	9	10
CC	5	Reaction	27	4	Control	4	A	0	0	10	10
CC	5	Reaction	27	7	Control	4	A	0	0	10	10
CC	5	Reaction	30	2	Control	4	A	0	0	10	10
CC	5	Reaction	30	4	Control	4	A	0	0	9	9
CC	5	Reaction	30	7	Control	4	A	0	0	9	9
CC	5	Reaction	33	2	Control	4	A	0	0	9	9
CC	5	Reaction	33	4	Control	4	A	0	0	9	9
CC	5	Appetite	6	2	Control	4	A	0	0	10	10
[truncated: 2,258 more rows]
